# Supplementary material for: Intravascular imaging of angioplasty balloon under-expansion during pre-dilation predicts hyperelastic behavior of coronary artery lesions
Source: Front Bioeng Biotechnol. 2023 May 22;11:1192797. doi: 10.3389/fbioe.2023.1192797 (PMC10240066; doi:10.3389/fbioe.2023.1192797)
Supplement: Supplementary file 1 [file Table2.XLSX]

## Sheet: Neo-Hook
Balloon Under-expansion [%]	Neo-Hookean [kPa]
20	0.127008
24	0.9227
27	1.92899
12	0.0127072
38	4.05275
41	2.74144
25	1.83008
17	1.1143
33	1.6629
14	0.147072
31	3.11
37	2.67239
49	4.1134

## Sheet: Exponential
Balloon Under-expansion [%]	Exponential [kPa]
20	61.3083
24	175.33
27	94.783
12	84.26
38	135.447
41	291.186
25	61.3083
17	128.585
33	144.29
14	99.3982
31	178.099
37	210.533
49	305.138
