# Supplementary material for: Intravascular imaging of angioplasty balloon under-expansion during pre-dilation predicts hyperelastic behavior of coronary artery lesions
Source: Front Bioeng Biotechnol. 2023 May 22;11:1192797. doi: 10.3389/fbioe.2023.1192797 (PMC10240066; doi:10.3389/fbioe.2023.1192797)
Supplement: Supplementary file 2 [file Table1.XLSX]

## Sheet: Sheet1
Circumferential													Longitudinal
sample 1		Sample 2		sample 3		sample 4		sample 5		sample 6			sample 1		Sample 2		sample 3		sample 4		sample 5		sample 6
stretch ratio	stress [kPa]	stretch ratio	stress [kPa]	stretch ratio	stress [kPa]	stretch ratio	stress [kPa]	stretch ratio	stress [kPa]	stretch ratio	stress [kPa]		stretch ratio	stress [kPa]	stretch ratio	stress [kPa]	stretch ratio	stress [kPa]	stretch ratio	stress [kPa]	stretch ratio	stress [kPa]	stretch ratio	stress [kPa]
1	-1.8843	1	0.599922	1	-12.2774	1	-9.33878	0.999261	-0.26797	0.998691	-35.0593		1	-4.16089	1	2.79841	1	-6.77369	1	-5.9673	0.999261	-3.18889	0.999413	-15.9883
1	-1.8843	1	0.599922	1	-12.2774	1	-9.33878	1	14.2131	0.998691	-28.3916		1	-4.16089	1	2.79841	1	-6.77369	1	-5.9673	1	2.9633	0.999413	-12.0639
1.00039	-7.54014	1.00049	0.600217	1	-4.22035	1	-3.21021	1	3.48624	0.998691	-21.7239		1	-4.16089	1.00079	-3.08068	1	-6.77369	1	-5.9673	1	5.9266	1	-27.7778
1.00097	-1.88613	1.00123	0.600659	1	-12.2774	1	-9.33878	1	6.97247	1	-35.1052		1.00056	-9.99178	1.00132	-3.0823	1	-6.77369	1	-5.9673	1.00049	-15.508	1	-21.815
1.00136	-7.54746	1.00123	0.600659	1	-4.22035	1	-3.21021	1.00049	14.2201	1	-35.1052		1.00094	-4.16481	1.00132	8.68649	1	0.71302	1	0.628137	1.00049	-3.19282	1.00088	-21.8342
1.00136	-7.54746	1.00172	0.600954	1.00052	-12.2837	1.00055	-9.34396	1.00123	6.98107	1	-28.4288		1.00151	-10.0012	1.00211	2.8043	1.00055	0.713415	1.00052	0.62846	1.00123	-6.16213	1.00088	-17.9041
1.00194	-1.88796	1.00246	0.601396	1.00052	-12.2837	1.00055	-9.34396	1.00123	3.49053	1.00087	-35.1359		1.00188	-10.0049	1.00211	-3.08473	1.00055	-6.77744	1.00052	-5.97037	1.00123	-6.16213	1.00147	-23.8861
1.00233	-7.55478	1.00246	13.5314	1.00129	-12.2932	1.00138	-9.35172	1.00172	6.9845	1.00087	-28.4536		1.00188	-10.0049	1.00263	14.59	1.00138	-6.78307	1.00129	-5.97498	1.00172	-3.19675	1.00147	-12.0887
1.00291	-7.55917	1.00295	13.5381	1.0018	3.84359	1.00194	2.92403	1.00172	6.9845	1.00087	-21.7713		1.00245	-10.0106	1.00342	8.70477	1.00194	-6.78683	1.0018	-5.97805	1.00172	-12.3303	1.00235	-25.8022
1.0033	-7.5621	1.00369	0.602133	1.0018	11.9151	1.00194	9.06449	1.00246	-3.76366	1.00087	-41.8182		1.00283	-4.17265	1.00342	2.80799	1.00194	8.21563	1.0018	7.23659	1.00246	-12.3394	1.00235	-10.2043
1.00388	3.78324	1.00369	6.92453	1.00257	3.84656	1.00277	2.92645	1.00246	-11.0222	1.00218	-35.1818		1.00339	-10.02	1.00395	14.6092	1.00277	0.714995	1.00257	0.629754	1.00246	18.2807	1.00235	-25.8022
1.00388	-1.89162	1.00418	13.5546	1.00309	-4.23338	1.00332	-3.22088	1.00296	-0.26897	1.00218	-35.1818		1.00377	-4.17657	1.00474	2.81167	1.00277	0.714995	1.00257	0.629754	1.00296	-6.17275	1.00294	-16.0447
1.00427	3.78471	1.00491	6.93301	1.00309	3.84853	1.00332	2.92807	1.00296	21.5172	1.00218	-48.348		1.00433	-10.0294	1.00474	8.71619	1.00332	0.71539	1.00309	0.630077	1.00296	-27.8917	1.00294	-6.272
1.00485	-7.5738	1.00491	6.93301	1.00386	-4.23664	1.00415	-3.22355	1.0037	14.2657	1.00305	-31.756		1.00471	-10.0332	1.00527	2.81315	1.00415	8.2338	1.00386	7.25146	1.0037	-6.1773	1.00382	-16.0588
1.00524	-1.89418	1.00541	6.9364	1.00386	3.85149	1.00415	2.9305	1.0037	25.3014	1.00305	-38.4529		1.00471	-10.0332	1.00527	2.81315	1.00415	8.2338	1.00386	7.25146	1.00419	-18.541	1.00382	-21.8983
1.00582	-1.89528	1.00541	6.9364	1.00438	-4.23882	1.00471	-3.22532	1.00419	3.50084	1.00305	-41.9093		1.00528	-10.0388	1.00606	14.6399	1.00471	0.716378	1.00438	0.630885	1.00419	2.97572	1.0044	-12.1241
1.00621	-7.58405	1.00614	0.603607	1.00515	3.85643	1.00554	2.93454	1.00493	3.50342	1.00436	-35.2584		1.00565	-10.0426	1.00658	2.81683	1.00471	8.23835	1.00438	7.25518	1.00493	-0.22907	1.0044	-16.0681
1.00621	-13.2721	1.00663	6.94487	1.00515	3.85643	1.00554	2.93454	1.00493	10.7798	1.00436	-35.2584		1.00622	-22.0503	1.00658	14.6475	1.00554	0.71697	1.00515	0.63137	1.00493	2.97791	1.00529	-17.9829
1.0068	-13.2798	1.00663	6.94487	1.00566	3.85841	1.00609	2.93615	1.00542	-11.0547	1.00436	-38.503		1.00659	-15.9157	1.00737	8.73904	1.00554	0.71697	1.00515	0.63137	1.00542	5.95874	1.00529	-14.0354
1.00718	-13.2849	1.00737	6.94996	1.00643	3.86137	1.00693	2.93858	1.00542	-3.77477	1.00524	-35.289		1.00716	-10.0576	1.00737	8.73904	1.00609	8.2497	1.00566	7.26448	1.00542	12.1467	1.00587	-6.29037
1.00777	-7.59576	1.00786	6.95335	1.00643	3.86137	1.00693	2.93858	1.00616	3.50772	1.00524	-31.8251		1.00754	-22.0792	1.0079	8.74361	1.00693	8.25652	1.00643	7.27006	1.00616	-3.21091	1.00587	-16.0916
1.00815	-13.2977	1.00786	13.6044	1.00695	3.86334	1.00748	2.9402	1.00616	3.50772	1.00524	-38.5365		1.00754	-15.9305	1.00869	8.75046	1.00693	0.717958	1.00643	0.632179	1.00616	-9.40338	1.00587	-23.9912
1.00815	-7.59868	1.0086	0.605081	1.00695	-4.24968	1.00748	-3.23422	1.00666	7.01888	1.00524	-48.4954		1.0081	-15.9395	1.00869	2.82273	1.00748	8.26106	1.00695	7.27377	1.00666	-0.22946	1.00676	-14.0559
1.00874	-7.60307	1.00909	-5.75107	1.00772	3.86631	1.00831	2.94262	1.00666	-0.26996	1.00655	-42.0551		1.00848	-15.9454	1.00922	2.8242	1.00748	8.26106	1.00695	7.27377	1.00666	-3.21249	1.00676	-20.059
1.00913	-13.3105	1.00909	0.605376	1.00824	-12.3785	1.00886	-9.42157	1.0074	7.02403	1.00655	-28.6148		1.00904	-15.9544	1.00922	-3.10662	1.00831	-6.82998	1.00772	-6.01338	1.0074	-6.20006	1.00734	-16.1151
1.00971	-24.7338	1.00983	-5.75527	1.00824	-4.25511	1.00886	-3.23866	1.00789	7.02747	1.00655	-8.67116		1.00942	-15.9603	1.01001	2.82641	1.00831	-6.82998	1.00772	-6.01338	1.00789	2.98667	1.00734	-12.1596
1.0101	-1.90333	1.01032	-5.75807	1.00901	-12.388	1.0097	-9.42933	1.00789	-3.78402	1.00742	-25.3851		1.00999	-10.0859	1.01053	-3.11068	1.00886	-6.83373	1.00824	-6.01645	1.00789	-9.41951	1.00822	-12.1702
1.01068	-13.331	1.01032	0.606113	1.00952	-4.26054	1.01025	-3.24311	1.00789	14.3252	1.00742	-28.6396		1.00999	-15.9693	1.01053	2.82789	1.0097	0.719933	1.00901	0.633796	1.00863	-9.42642	1.00822	-18.0354
1.01068	-13.331	1.01106	0.606555	1.00952	-4.26054	1.01025	-3.24311	1.00863	7.03262	1.00742	-15.4047		1.01036	-15.9752	1.01133	2.8301	1.0097	-6.83936	1.00901	-6.02106	1.00863	-3.21878	1.00881	-20.0999
1.01107	-7.62064	1.01155	0.60685	1.0103	3.87618	1.01108	2.95071	1.00912	7.03606	1.00873	-25.4181		1.01093	-10.0953	1.01133	2.8301	1.01025	0.720328	1.00952	0.634119	1.00912	-3.22035	1.00881	-12.1773
1.01165	-13.3438	1.01155	-5.76507	1.0103	-12.4038	1.01108	-9.44226	1.00912	10.8247	1.00873	-18.6834		1.01131	-22.1618	1.01185	2.83157	1.01025	0.720328	1.00952	0.634119	1.00912	5.98065	1.00881	-0.29343
1.01204	-1.90699	1.01229	0.607292	1.01081	-4.26597	1.01163	-3.24756	1.00986	10.8326	1.00873	-21.9421		1.01187	-10.1047	1.01264	2.83379	1.01108	0.720921	1.0103	0.634604	1.00986	-6.21523	1.00969	-14.0969
1.01262	-1.90809	1.01278	6.98725	1.01158	-4.26923	1.01246	-3.25022	1.00986	7.04122	1.0096	-11.959		1.01225	-10.1084	1.01264	2.83379	1.01108	0.720921	1.0103	0.634604	1.00986	-3.22271	1.00969	-16.1527
1.01301	-1.90882	1.01278	-5.77208	1.01158	-4.26923	1.01246	-3.25022	1.01035	14.3603	1.0096	-28.7017		1.01281	-10.1141	1.01317	-3.11878	1.01163	0.721316	1.01081	0.634927	1.01035	9.21224	1.01028	-14.1051
1.01301	-13.3617	1.01351	0.608029	1.0121	-12.4259	1.01302	-9.46037	1.01035	-3.79328	1.0096	-18.6996		1.01281	-4.2142	1.01317	-3.11878	1.01246	-6.85813	1.01158	-6.03642	1.01035	18.4245	1.01028	-18.0722
1.01359	3.81983	1.01401	0.608324	1.0121	-4.27141	1.01302	-3.252	1.01109	14.3708	1.0096	-52.1848		1.01319	-4.21577	1.01396	8.79616	1.01246	0.721908	1.01158	0.635412	1.01109	5.99234	1.01116	-10.294
1.01398	-7.64259	1.01401	-5.77908	1.01287	-12.4354	1.01385	-9.46813	1.01109	14.3708	1.01091	-21.9896		1.01375	-4.21812	1.01449	2.83894	1.01302	-6.86188	1.0121	-6.03949	1.01109	-28.1179	1.01116	-10.294
1.01456	-1.91175	1.01474	7.00081	1.01338	-4.27684	1.0144	-3.25645	1.01158	7.05325	1.01091	-32.0046		1.01413	-16.0348	1.01449	2.83894	1.01302	0.722303	1.0121	0.635736	1.01158	-0.23059	1.01175	-10.2999
1.01495	-7.64991	1.01474	7.00081	1.01338	-12.4417	1.0144	-9.4733	1.01158	7.05325	1.01091	-35.4881		1.0147	-4.22204	1.01527	8.80758	1.01385	-6.86751	1.01287	-6.0441	1.01232	-3.23058	1.01175	-2.35427
1.01495	-1.91248	1.01523	7.0042	1.01416	12.0621	1.01524	9.18478	1.01232	-0.27148	1.01178	-28.7637		1.01507	-10.1367	1.0158	8.81215	1.0144	8.31784	1.01338	7.32026	1.01232	2.99982	1.01263	-20.176
1.01553	-1.91357	1.01597	0.609503	1.01467	3.89297	1.01579	2.96445	1.01282	3.53092	1.01178	-35.5188		1.01564	-4.22596	1.0158	2.84263	1.0144	8.31784	1.01338	7.32026	1.01282	-3.23215	1.01263	-12.2234
1.01592	-1.91431	1.01597	13.7138	1.01467	3.89297	1.01579	2.96445	1.01282	3.53092	1.01178	-48.8111		1.01564	-4.22596	1.01659	8.819	1.01524	8.32466	1.01416	7.32584	1.01282	3.00128	1.01263	-16.1997
1.0165	-1.9154	1.01646	7.01268	1.01544	-4.28553	1.01662	-3.26356	1.01356	-0.27181	1.01309	-38.8376		1.01602	-4.22753	1.01659	8.819	1.01524	8.32466	1.01416	7.32584	1.01356	-9.47249	1.01322	-10.3149
1.01689	-1.91614	1.0172	0.61024	1.01544	3.89593	1.01662	2.96687	1.01356	-18.4829	1.01309	-32.0737		1.01658	-10.1517	1.01712	8.82357	1.01579	0.724278	1.01467	0.637353	1.01356	3.00347	1.01322	-4.27331
1.01748	-7.66893	1.0172	7.01776	1.01596	3.89791	1.01717	2.96849	1.01405	10.8776	1.01309	-22.037		1.01696	-10.1555	1.01791	8.83043	1.01579	0.724278	1.01467	0.637353	1.01405	-0.23115	1.0141	-10.3238
1.01748	-7.66893	1.01769	7.02115	1.01673	3.90087	1.01801	2.97092	1.01405	25.5623	1.01309	4.80015		1.01752	-10.1611	1.01791	14.8123	1.01662	0.724871	1.01544	0.637838	1.01405	-6.24102	1.0141	-12.2411
1.01786	-1.91797	1.01843	0.610977	1.01673	3.90087	1.01801	2.97092	1.01479	7.07559	1.01396	-18.7804		1.0179	-10.1649	1.01844	14.82	1.01717	0.725266	1.01596	0.638161	1.01479	-0.23132	1.01468	-6.34547
1.01845	-13.4334	1.01843	0.610977	1.01725	3.90285	1.01856	2.97253	1.01479	14.4233	1.01396	-22.056		1.0179	-16.0944	1.01844	2.85	1.01717	0.725266	1.01596	0.638161	1.01479	-6.24557	1.01468	-12.2482
1.01883	-7.67918	1.01892	7.02963	1.01802	3.90581	1.01939	2.97496	1.01528	-0.27227	1.01396	-18.7804		1.01847	-16.1033	1.01923	14.8315	1.01801	8.34737	1.01673	7.34443	1.01528	6.01717	1.01557	-14.1789
1.01942	-7.68357	1.01966	7.03471	1.01802	3.90581	1.01939	2.97496	1.01602	7.08418	1.01527	-28.8629		1.01884	-10.1743	1.01975	8.84642	1.01801	8.34737	1.01673	7.34443	1.01602	9.26393	1.01557	-14.1789
1.01981	-7.6865	1.01966	7.03471	1.01853	3.90779	1.01995	2.97658	1.01602	21.7975	1.01527	-22.0845		1.01941	-22.3393	1.01975	8.84642	1.01856	8.35191	1.01725	7.34815	1.01602	9.26393	1.01615	-4.28569
1.01981	-7.6865	1.02015	7.0381	1.01853	3.90779	1.01995	2.97658	1.01602	10.8987	1.01527	-18.8046		1.01978	-10.1837	1.02054	8.85327	1.01856	8.35191	1.01725	7.34815	1.01652	-12.5124	1.01615	-10.3448
1.02039	-13.4591	1.02089	0.612451	1.0193	-4.30182	1.02078	-3.2769	1.01652	21.8081	1.01614	-15.5381		1.02035	-16.1331	1.02054	2.85589	1.01939	8.35873	1.01802	7.35373	1.01652	3.01224	1.01703	-8.283
1.02078	-13.4642	1.02089	0.612451	1.01982	3.91272	1.02133	2.98062	1.01725	7.09278	1.01614	-18.8208		1.02073	-10.1931	1.02107	8.85784	1.01995	0.727241	1.01853	0.639778	1.01725	-6.26074	1.01703	-8.283
1.02136	-7.6982	1.02138	-5.82109	1.01982	-4.30399	1.02133	-3.27868	1.01725	-3.81919	1.01614	-15.5381		1.02073	-16.1391	1.02186	-3.14554	1.01995	0.727241	1.01853	0.639778	1.01725	-0.23188	1.01703	-0.29582
1.02175	-13.477	1.02211	0.613188	1.02059	-4.30725	1.02216	-3.28135	1.01775	7.09621	1.01745	-15.5581		1.02129	-16.148	1.02186	8.8647	1.02078	0.727834	1.0193	0.640263	1.01775	3.01589	1.01762	-4.29189
1.02175	-7.70113	1.02211	0.613188	1.02111	-12.5365	1.02272	-9.55091	1.01775	3.54811	1.01745	-8.76513		1.02167	-16.154	1.02239	8.86927	1.02078	0.727834	1.0193	0.640263	1.01775	-0.23199	1.01762	1.62796
1.02233	-13.4847	1.0226	-5.82809	1.02111	-4.30943	1.02272	-3.28313	1.01849	7.10137	1.01745	-25.638		1.02224	-16.1629	1.02239	-9.15537	1.02133	-14.5646	1.01982	-12.8117	1.01849	-0.23216	1.0185	-6.36934
1.02272	-7.70845	1.02334	0.613925	1.02188	-4.31269	1.02355	-3.28579	1.01849	-11.1983	1.01745	-22.1319		1.02261	-10.2119	1.02318	8.87612	1.02216	0.728821	1.02059	0.641071	1.01849	15.5547	1.0185	-6.36934
1.0233	-13.4975	1.02334	7.06014	1.02188	-12.546	1.02355	-9.55867	1.01898	3.5524	1.01832	-18.8612		1.02318	-16.1778	1.0237	8.88069	1.02216	0.728821	1.02059	0.641071	1.01898	-6.27136	1.01909	-6.37302
1.02369	-1.92894	1.02383	0.61422	1.02239	-4.31486	1.0241	-3.28757	1.01898	40.1695	1.01832	-22.1509		1.02355	-16.1838	1.0237	2.86474	1.02272	-6.92755	1.02111	-6.09325	1.01898	-15.7945	1.01909	-8.29974
1.02427	-7.72016	1.02383	0.61422	1.02317	-4.31812	1.02493	-3.29024	1.01972	14.4934	1.01832	-28.9497		1.02355	-10.2213	1.02449	2.86695	1.02272	8.38598	1.02111	7.37604	1.01972	-0.23244	1.01997	-6.37852
1.02427	-1.93004	1.02457	0.614662	1.02317	-4.31812	1.02493	-3.29024	1.01972	36.6437	1.01963	-18.8854		1.02412	-10.227	1.02502	2.86842	1.02355	-6.93318	1.02188	-6.09786	1.02021	-9.53469	1.01997	-2.3734
1.02466	-1.93077	1.02506	0.614957	1.02368	-12.5681	1.02548	-9.57678	1.02021	3.5567	1.01963	-18.8854		1.0245	-4.26281	1.02502	2.86842	1.02355	0.729809	1.02188	0.64188	1.02021	6.04639	1.01997	-12.312
1.02524	-1.93187	1.02506	0.614957	1.02445	-4.32355	1.02632	-3.29469	1.02095	14.5109	1.01963	-25.693		1.02506	-10.2364	1.02581	-3.1577	1.0241	-6.93694	1.02239	-6.10093	1.02095	-0.23272	1.02056	1.63265
1.02563	-13.5282	1.0258	0.615399	1.02445	-4.32355	1.02632	-3.29469	1.02095	10.9516	1.02051	-22.1984		1.02544	-10.2402	1.02581	2.87064	1.02493	0.730796	1.02317	0.642688	1.02095	15.5924	1.02056	-12.3191
1.02621	-7.73479	1.02629	0.615694	1.02497	3.93247	1.02687	2.99679	1.02144	-0.27392	1.02051	-25.715		1.026	-4.26908	1.02634	8.90354	1.02493	-6.94256	1.02317	-6.10554	1.02144	9.31338	1.02144	-6.38771
1.0266	-1.93443	1.02629	7.08048	1.02497	-12.5839	1.02687	-9.58972	1.02144	3.561	1.02051	-52.7486		1.026	-10.2458	1.02713	2.87432	1.02548	0.731191	1.02368	0.643012	1.02144	18.6268	1.02144	-12.3298
1.0266	-1.93443	1.02703	7.08557	1.02574	-12.5934	1.0277	-9.59748	1.02218	14.5284	1.02051	-32.3085		1.02638	-4.27065	1.02713	8.91039	1.02548	-6.94632	1.02368	-6.10861	1.02218	-0.233	1.02203	-6.39138
1.02718	3.87106	1.02752	13.8697	1.02625	3.93741	1.02825	3.00083	1.02218	10.9648	1.02181	-25.7479		1.02695	-4.27301	1.02765	8.91496	1.02632	8.41551	1.02445	7.40021	1.02218	-15.8442	1.02203	-4.31047
1.02757	-7.74504	1.02752	13.8697	1.02625	12.206	1.02825	9.30257	1.02268	7.13059	1.02181	-29.049		1.02732	-10.259	1.02765	8.91496	1.02632	0.731784	1.02445	0.643497	1.02268	6.061	1.02291	-0.29753
1.02815	3.87471	1.02826	7.09404	1.02703	-4.33441	1.02909	-3.30358	1.02268	-0.27425	1.02181	-5.5017		1.02789	-10.2646	1.02844	8.92182	1.02687	8.42006	1.02497	7.40393	1.02268	-3.26361	1.02291	-12.3475
1.02854	-1.93809	1.02875	7.09743	1.02754	3.94235	1.02964	3.00487	1.02342	10.9781	1.02269	-25.7699		1.02826	-10.2684	1.02897	8.92638	1.0277	0.732771	1.02574	0.644305	1.02342	-0.23328	1.02291	-2.38024
1.02854	3.87618	1.02875	13.8863	1.02754	-4.33658	1.02964	-3.30536	1.02391	14.5529	1.02269	-15.6382		1.02883	-4.28085	1.02897	14.9733	1.0277	8.42687	1.02574	7.40951	1.02391	9.33585	1.0235	-2.38161
1.02913	-7.75675	1.02948	0.61761	1.02831	12.2305	1.03047	9.32262	1.02391	-0.27458	1.02269	-1.9823		1.02883	-10.274	1.02976	8.93324	1.02825	0.733166	1.02625	0.644628	1.02391	-0.2334	1.0235	11.6103
1.02951	3.87984	1.02998	13.9029	1.02831	-4.33984	1.03047	-3.30803	1.02391	18.3971	1.024	-12.1296		1.02921	-10.2778	1.02976	8.93324	1.02825	8.43141	1.02625	7.41323	1.02465	-12.6125	1.02438	-0.29796
1.0301	-7.76406	1.02998	13.9029	1.02883	3.94729	1.03103	3.00891	1.02465	-0.27478	1.024	-12.1296		1.02977	-4.28477	1.03029	21.0471	1.02909	8.43823	1.02703	7.4188	1.02465	-3.26991	1.02438	5.66118
1.03049	-7.76699	1.03071	7.11099	1.0296	-4.34527	1.03186	-3.31247	1.02514	33.2646	1.024	-5.51344		1.03015	-22.5747	1.03108	8.94466	1.02964	8.44277	1.02754	7.42252	1.02514	-3.27148	1.02496	-4.32285
1.03107	-13.5999	1.0312	7.11438	1.0296	3.95025	1.03186	3.01134	1.02514	18.4193	1.02487	-1.98653		1.03071	-10.2928	1.03108	8.94466	1.02964	0.734154	1.02754	0.645437	1.02514	6.07561	1.02496	-2.38502
1.03107	-7.77138	1.0312	13.9194	1.03012	-4.34745	1.03241	-3.31425	1.02588	18.4325	1.02487	-15.6715		1.03109	-16.303	1.0316	15.0116	1.03047	0.734746	1.02831	0.645922	1.02588	-9.58767	1.02584	-4.32657
1.03146	-7.77431	1.03194	13.9294	1.03012	3.95222	1.03241	3.01295	1.02588	14.581	1.02487	-12.1399		1.03166	-10.3023	1.0316	8.94923	1.03047	16.5318	1.02831	14.5332	1.02588	-0.23385	1.02584	-2.38707
1.03204	-7.7787	1.03243	0.619379	1.03089	-4.35071	1.03324	-3.31692	1.02637	11.0098	1.02487	-35.9783		1.03166	-16.3119	1.03239	8.95609	1.03103	0.735142	1.02883	0.646245	1.02637	6.08291	1.02643	1.64205
1.03243	-7.78163	1.03243	0.619379	1.0314	12.2672	1.0338	9.35269	1.02637	-14.8632	1.02618	-8.8403		1.03203	-10.306	1.03292	8.96065	1.03103	8.45413	1.02883	7.43182	1.02637	34.3918	1.02643	5.67254
1.03301	-7.78602	1.03317	7.12795	1.0314	3.95716	1.0338	3.017	1.02711	3.58076	1.02618	-5.52519		1.0326	-10.3117	1.03292	2.89053	1.03186	0.735734	1.0296	0.64673	1.02711	9.36507	1.02731	-8.36671
1.0334	-7.78894	1.03317	-5.8883	1.03218	3.96013	1.03463	3.01942	1.02711	25.8916	1.02618	-25.8579		1.03297	-16.3328	1.03371	2.89275	1.03241	-6.99323	1.03012	-6.14701	1.02711	-22.242	1.02731	7.76909
1.0334	-13.6307	1.03366	0.620116	1.03269	-4.35831	1.03518	-3.32314	1.02761	7.16496	1.02705	-19.0228		1.03354	-16.3417	1.03424	2.89422	1.03241	-6.99323	1.03012	-6.14701	1.02761	3.04511	1.02731	-10.4584
1.03398	-1.94833	1.0344	7.13642	1.03269	-4.35831	1.03518	-3.32314	1.02761	11.023	1.02705	-15.7049		1.03392	-10.3248	1.03424	8.97208	1.03324	-6.99886	1.03089	-6.15162	1.02835	-3.28171	1.0279	-2.39186
1.03437	-13.6435	1.0344	7.13642	1.03346	-4.36157	1.03601	-3.32581	1.02835	14.616	1.02705	-15.7049		1.03392	-16.3477	1.03503	2.89643	1.03324	8.4723	1.03089	7.4467	1.02835	6.0946	1.0279	1.6444
1.03495	-7.80065	1.03489	0.620853	1.03346	-4.36157	1.03601	-3.32581	1.02884	3.58678	1.02836	-15.7249		1.03448	-16.3566	1.03503	2.89643	1.0338	0.737117	1.0314	0.647862	1.02884	3.04876	1.02878	-2.39391
1.03534	-13.6563	1.03563	0.621295	1.03398	-4.36374	1.03656	-3.32759	1.02884	3.58678	1.02836	-19.0471		1.03486	-4.30593	1.03555	8.9835	1.0338	0.737117	1.0314	0.647862	1.02884	3.04876	1.02878	1.64581
1.03534	-7.80358	1.03563	7.1449	1.03475	-4.367	1.0374	-3.33026	1.02958	7.17871	1.02836	-8.85909		1.03543	-16.3715	1.03634	2.90011	1.03463	-7.00824	1.03218	-6.1593	1.02958	-0.23469	1.02937	1.64675
1.03592	-13.6639	1.03612	-5.90511	1.03475	-4.367	1.0374	-3.33026	1.02958	-14.9096	1.02923	-39.4564		1.0358	-10.3437	1.03634	2.90011	1.03518	0.738104	1.03269	0.64867	1.02958	6.1019	1.02937	-0.29941
1.03631	3.90545	1.03686	7.15337	1.03526	-4.36917	1.03795	-3.33204	1.03007	11.0495	1.02923	-8.86661		1.03637	-10.3493	1.03687	2.90159	1.03518	0.738104	1.03269	0.64867	1.03007	3.05241	1.03025	3.74582
1.03689	-7.81529	1.03686	0.622032	1.03604	-4.37243	1.03878	-3.3347	1.03007	25.9662	1.02923	-8.86661		1.03674	-4.31377	1.03687	2.90159	1.03601	8.49501	1.03346	7.46529	1.03007	-3.28721	1.03025	5.69364
1.03728	-1.95455	1.03735	0.622327	1.03604	3.97494	1.03878	3.03155	1.03081	14.651	1.02923	1.32999		1.03674	-10.3531	1.03766	2.9038	1.03601	-7.01762	1.03346	-6.16698	1.03081	6.10921	1.03084	13.7925
1.03786	-7.8226	1.03808	0.622769	1.03655	-12.7261	1.03933	-9.70613	1.03081	22.1148	1.03054	-12.2071		1.03731	-4.31613	1.03819	2.90527	1.03656	0.739092	1.03398	0.649479	1.03081	3.0546	1.03084	3.74795
1.03786	3.9113	1.03808	7.16185	1.03655	-12.7261	1.03933	-9.70613	1.0313	11.0627	1.03054	-15.7582		1.03769	-4.3177	1.03819	9.00635	1.03656	0.739092	1.03398	0.649479	1.0313	9.40327	1.03084	-6.44648
1.03825	-1.95638	1.03858	7.16524	1.03732	-4.37786	1.04017	-3.33915	1.03204	11.0706	1.03054	-5.54868		1.03825	-10.3681	1.03898	9.0132	1.0374	0.739684	1.03475	0.649964	1.03204	9.41001	1.03172	-2.40074
1.03883	3.91496	1.03931	0.623506	1.03784	-4.38004	1.04072	-3.34093	1.03204	-0.27677	1.03141	-15.7716		1.03863	-4.32162	1.03898	2.90748	1.03795	-7.03075	1.03526	-6.17773	1.03204	12.4683	1.03172	1.65051
1.03922	-1.95821	1.03931	14.0289	1.03784	3.98185	1.04072	3.03721	1.03204	26.0159	1.03141	-5.55338		1.03919	-4.32397	1.0395	15.1266	1.03795	8.51091	1.03526	7.4783	1.03254	-3.29508	1.03231	3.75329
1.03981	-1.95931	1.0398	14.0355	1.03861	12.3529	1.04155	9.42286	1.03254	11.0759	1.03141	8.219		1.03957	-4.32554	1.04029	9.02463	1.03878	0.740672	1.03604	0.650772	1.03254	15.7693	1.03231	11.7103
1.04019	-1.96004	1.04054	7.1788	1.03913	12.359	1.04211	9.42787	1.03328	3.60224	1.03272	-5.56042		1.03957	-4.32554	1.04029	9.02463	1.03878	8.51773	1.03604	7.48388	1.03328	6.12381	1.03319	5.70987
1.04019	-7.84017	1.04054	14.0455	1.03913	3.98679	1.04211	3.04125	1.03328	7.20449	1.03272	-8.89668		1.04014	-4.32789	1.04082	15.1457	1.03933	8.52227	1.03655	7.4876	1.03328	12.4832	1.03319	-0.30052
1.04078	3.92228	1.04103	7.18219	1.0399	3.98975	1.04294	3.04367	1.03377	3.60396	1.03272	-2.00175		1.04051	-4.32946	1.04082	9.0292	1.04017	16.6873	1.03732	14.6606	1.03377	6.12674	1.03377	1.6538
1.04116	-1.96187	1.04177	14.0621	1.0399	3.98975	1.04294	3.04367	1.03377	11.0891	1.03272	-2.00175		1.04108	-4.33181	1.04161	15.1572	1.04017	8.52908	1.03732	7.49318	1.03377	6.12674	1.03377	3.75863
1.04175	3.92594	1.04177	7.18727	1.04041	3.99173	1.04349	3.04529	1.03451	18.5876	1.0336	8.23638		1.04146	-10.4001	1.04214	9.04062	1.04072	0.742054	1.03784	0.651904	1.03451	9.43249	1.03377	21.9504
1.04214	-1.9637	1.04226	14.0687	1.04118	3.99469	1.04432	3.04772	1.03451	-14.981	1.0336	-8.9042		1.04202	1.73429	1.04214	15.1649	1.04072	16.6962	1.03784	14.6678	1.03451	25.2319	1.03466	3.76183
1.04272	-7.85919	1.04226	7.19066	1.04118	12.3835	1.04432	9.44792	1.035	11.1023	1.0336	-15.8049		1.04202	-10.4057	1.04293	15.1764	1.04155	8.54044	1.03861	7.50247	1.035	3.06702	1.03466	13.8436
1.04272	-7.85919	1.043	7.19575	1.0417	3.99667	1.04487	3.04933	1.035	33.5846	1.0349	-5.57217		1.0424	-10.4095	1.04293	2.91854	1.04155	8.54044	1.03861	7.50247	1.035	-16.0429	1.03524	7.82906
1.04311	-1.96553	1.04349	14.0853	1.04247	3.99963	1.04571	3.05176	1.03574	11.1103	1.0349	4.90351		1.04296	-10.4152	1.04346	15.1841	1.04211	8.54498	1.03913	7.50619	1.03574	9.44373	1.03524	1.65615
1.04369	-13.7664	1.04349	14.0853	1.04247	12.3988	1.04571	9.46045	1.03574	18.6097	1.0349	-8.91547		1.04334	-16.4966	1.04425	9.0589	1.04294	8.5518	1.0399	7.51177	1.03623	9.44822	1.03612	7.83572
1.04408	-1.96736	1.04423	7.20423	1.04299	4.0016	1.04626	3.05337	1.03623	7.22511	1.03578	1.33845		1.0439	-10.4246	1.04425	15.1956	1.04294	8.5518	1.0399	7.51177	1.03623	15.8258	1.03612	9.79465
1.04466	-7.87383	1.04472	0.626749	1.04299	4.0016	1.04626	3.05337	1.03697	11.1235	1.03578	-12.2691		1.04428	-10.4283	1.04477	9.06347	1.04349	8.55634	1.04041	7.51549	1.03697	12.5278	1.03671	5.72935
1.04466	-7.87383	1.04472	0.626749	1.04376	4.00457	1.04709	3.0558	1.03697	7.23027	1.03578	-15.8383		1.04485	-10.434	1.04556	2.92591	1.04349	8.55634	1.04041	7.51549	1.03697	18.9099	1.03671	9.8002
1.04505	-13.7843	1.04546	0.627191	1.04427	4.00654	1.04764	3.05742	1.03747	11.1288	1.03578	-2.00767		1.04485	-10.434	1.04556	9.07032	1.04432	8.56315	1.04118	7.52107	1.03747	9.45946	1.03759	-0.3018
1.04563	-1.97029	1.04595	-5.96112	1.04427	4.00654	1.04764	3.05742	1.03747	-0.27822	1.03709	-12.2846		1.04522	-10.4377	1.04609	-3.22012	1.04432	0.744622	1.04118	0.654006	1.03747	22.2297	1.03759	7.84683
1.04602	-7.88407	1.04595	7.21609	1.04505	-4.41045	1.04848	-3.36583	1.03821	14.7561	1.03709	-15.8583		1.04579	-4.35141	1.04609	9.07489	1.04487	8.5677	1.0417	7.52479	1.03821	6.15303	1.03759	7.84683
1.0466	-1.97212	1.04668	0.627928	1.04556	-4.41263	1.04903	-3.36761	1.03821	26.1713	1.03709	18.5386		1.04617	-10.4471	1.04688	9.08174	1.04571	-7.08329	1.04247	-6.22074	1.03821	-3.31317	1.03818	5.73747
1.04699	-7.89139	1.04717	0.628223	1.04556	-4.41263	1.04903	-3.36761	1.0387	7.2423	1.03796	-12.295		1.04673	-10.4528	1.04741	2.93107	1.04571	8.57451	1.04247	7.53036	1.0387	12.5487	1.03818	22.0439
1.04699	-7.89139	1.04717	0.628223	1.04633	4.01444	1.04986	3.06388	1.0387	11.142	1.03796	-2.0119		1.04711	-10.4566	1.04741	2.93107	1.04626	0.746005	1.04299	0.655138	1.0387	9.4707	1.03906	13.9025
1.04757	-1.97395	1.04791	7.22965	1.04633	-12.8462	1.04986	-9.80443	1.03944	3.62373	1.03796	1.34127		1.04767	-4.35925	1.0482	9.09317	1.04626	8.57905	1.04299	7.53408	1.03944	12.5576	1.03906	-6.4979
1.04796	-13.8227	1.0484	7.23304	1.04685	4.01642	1.05042	3.0655	1.03993	18.685	1.03927	-5.59566		1.04767	-10.4622	1.0482	9.09317	1.04709	0.746597	1.04376	0.655623	1.03993	15.8822	1.03965	9.82797
1.04854	3.95155	1.0484	0.62896	1.04762	-4.42132	1.05125	-3.37472	1.03993	14.7807	1.03927	-5.59566		1.04805	-4.36082	1.04872	9.09774	1.04764	8.59041	1.04427	7.54338	1.03993	12.5636	1.03965	9.82797
1.04893	-1.97651	1.04914	0.629402	1.04762	4.01938	1.05125	3.06793	1.03993	22.3104	1.03927	11.639		1.04862	1.74527	1.04951	2.93696	1.04764	0.746992	1.04427	0.655946	1.04067	-6.40486	1.04053	7.86904
1.04951	3.95521	1.04963	0.629697	1.04813	-12.8683	1.0518	-9.82254	1.04067	11.1631	1.04014	-2.01613		1.04899	-4.36474	1.04951	2.93696	1.04848	0.747585	1.04505	0.656431	1.04067	3.08382	1.04053	5.75045
1.04951	-1.9776	1.04963	-5.98212	1.04813	4.02135	1.0518	3.06954	1.04116	14.7982	1.04014	1.34409		1.04956	-4.36709	1.05004	9.10916	1.04848	0.747585	1.04505	0.656431	1.04116	6.17056	1.04112	18.0181
1.0499	3.95667	1.05037	7.2466	1.04891	-4.42675	1.05263	-3.37917	1.04116	18.7071	1.04014	1.34409		1.04993	-4.36866	1.05004	-3.23228	1.04903	0.74798	1.04556	0.656755	1.04116	12.5785	1.04112	7.87348
1.05048	-1.97943	1.05086	14.1848	1.04942	4.02629	1.05319	3.07359	1.0419	22.3527	1.04145	39.2518		1.04993	-4.36866	1.05083	9.11602	1.04903	0.74798	1.04556	0.656755	1.0419	25.4123	1.042	7.88014
1.05087	3.96033	1.05086	7.24999	1.04942	-4.42892	1.05319	-3.38094	1.0419	3.63232	1.04145	1.34578		1.0505	-4.37101	1.05136	15.299	1.04986	0.748572	1.04633	0.65724	1.0419	12.5874	1.042	13.9418
1.05146	-1.98126	1.0516	14.1947	1.05019	4.02926	1.05402	3.07601	1.0424	14.8157	1.04145	1.34578		1.05088	1.74903	1.05136	9.12059	1.05042	8.61313	1.04685	7.56197	1.0424	6.17786	1.042	18.0334
1.05146	3.96253	1.0516	14.1947	1.05071	4.03123	1.05457	3.07763	1.0424	-11.4612	1.04145	-8.97185		1.05144	-4.37493	1.05215	21.4936	1.05042	8.61313	1.04685	7.56197	1.0424	47.7597	1.04258	7.88458
1.05184	-1.98199	1.05209	14.2013	1.05071	12.4968	1.05457	9.54065	1.04313	18.7426	1.04232	11.6732		1.05182	1.7506	1.05215	9.12744	1.05125	16.8651	1.04762	14.8061	1.04313	9.51115	1.04258	20.0147
1.05243	-1.98309	1.05283	7.26355	1.05148	4.03419	1.0554	3.08005	1.04313	45.0381	1.04232	-2.02036		1.05238	-10.5092	1.05267	15.3182	1.05125	16.8651	1.04762	14.8061	1.04313	-19.2601	1.04347	18.0588
1.05282	-7.9353	1.05283	14.2113	1.05148	12.506	1.0554	9.54816	1.04363	18.7514	1.04232	-5.61211		1.05276	1.75217	1.05346	15.3297	1.0518	8.62448	1.04813	7.57127	1.04363	6.18517	1.04347	22.1562
1.0534	3.96984	1.05332	14.2179	1.052	12.5121	1.05596	9.55318	1.04363	26.308	1.04363	4.94485		1.05276	-4.38042	1.05346	15.3297	1.0518	8.62448	1.04813	7.57127	1.04437	-0.23806	1.04405	13.9693
1.05379	-1.98565	1.05405	7.27203	1.05277	12.5213	1.05679	9.56069	1.04437	14.8437	1.04363	4.94485		1.05333	-4.38277	1.05399	21.5313	1.05263	16.8873	1.04891	14.8243	1.04437	12.6172	1.04405	18.069
1.05379	3.97131	1.05405	7.27203	1.05277	12.5213	1.05679	9.56069	1.04486	3.64263	1.04363	-8.99065		1.0537	1.75374	1.05478	9.15029	1.05319	8.63584	1.04942	7.58057	1.04486	12.6231	1.04493	11.8535
1.05437	-7.94701	1.05455	14.2345	1.05328	12.5274	1.05734	9.56571	1.04486	3.64263	1.0445	-22.7204		1.05427	-16.6694	1.05478	21.5475	1.05319	8.63584	1.04942	7.58057	1.04486	15.9575	1.04493	22.1874
1.05476	-7.94993	1.05528	14.2445	1.05405	12.5366	1.05817	9.57323	1.0456	3.64521	1.0445	11.6976		1.05465	-10.5318	1.05531	15.3565	1.05402	16.9095	1.05019	14.8425	1.0456	9.53362	1.04493	5.7748
1.05534	-7.95432	1.05528	0.633087	1.05405	12.5366	1.05817	9.57323	1.0456	-0.2804	1.0445	1.34972		1.05521	-10.5375	1.05531	9.15486	1.05402	16.9095	1.05019	14.8425	1.0456	22.404	1.04552	18.0944
1.05573	-1.98931	1.05577	14.2511	1.05457	12.5427	1.05873	9.57824	1.04609	14.8682	1.0445	25.6448		1.05559	-10.5412	1.0561	21.5743	1.05457	8.6472	1.05071	7.58986	1.04609	6.19978	1.04552	5.77804
1.05631	-1.99041	1.05651	14.261	1.05457	4.04604	1.05873	3.08975	1.04609	14.8682	1.04581	1.35142		1.05559	-10.5412	1.05662	15.3757	1.0554	16.9318	1.05148	14.8606	1.04609	-3.33834	1.0464	15.9791
1.05631	-7.96164	1.05651	0.633824	1.05534	4.04901	1.05956	3.09218	1.04683	14.8788	1.04581	-9.00944		1.05615	-10.5469	1.05662	9.16628	1.0554	16.9318	1.05148	14.8606	1.04683	9.54486	1.0464	7.91346
1.0567	3.98228	1.057	7.29237	1.05586	12.558	1.06011	9.59077	1.04683	14.8788	1.04581	15.3161		1.05653	-10.5506	1.05741	9.17313	1.05596	8.65855	1.052	7.59916	1.04683	3.10208	1.04699	7.9179
1.05728	-7.96896	1.05774	7.29746	1.05586	4.05098	1.06011	3.0938	1.04733	18.8178	1.04668	4.95933		1.05709	-4.39845	1.05741	9.17313	1.05596	16.9407	1.052	14.8679	1.04733	6.20708	1.04699	20.0993
1.05767	-1.99297	1.05774	7.29746	1.05663	4.05394	1.06094	3.09622	1.04807	7.3076	1.04668	11.722		1.05747	-10.56	1.05794	15.3949	1.05679	0.75351	1.05277	0.661282	1.04807	16.0065	1.04787	22.2497
1.05825	-1.99407	1.05823	0.634856	1.05714	4.05592	1.0615	3.09784	1.04807	3.6538	1.04668	11.722		1.05804	-4.40237	1.05873	2.96276	1.05679	8.66537	1.05277	7.60474	1.04807	16.0065	1.04787	16.0015
1.05825	3.98814	1.05897	7.30593	1.05714	-4.46151	1.0615	-3.40762	1.04807	22.4849	1.04799	-5.64264		1.05804	-10.5657	1.05873	9.18456	1.05734	0.753905	1.05328	0.661605	1.04856	6.21439	1.04787	22.2497
1.05864	-1.9948	1.05897	7.30593	1.05791	4.05888	1.06233	3.10026	1.04856	11.2478	1.04799	8.35111		1.05841	-4.40394	1.05926	15.414	1.05817	8.67672	1.05405	7.61404	1.04856	16.014	1.04846	18.1452
1.05922	-1.9959	1.05946	0.635593	1.05791	4.05888	1.06233	3.10026	1.0493	22.5114	1.04799	11.7367		1.05898	-4.40629	1.05926	2.96423	1.05817	0.754498	1.05405	0.66209	1.0493	19.1347	1.04846	34.4607
1.05961	-13.9764	1.05946	7.30932	1.05843	-4.46694	1.06288	-3.41207	1.0493	14.9138	1.04799	15.348		1.05936	-10.5789	1.06005	9.19598	1.05873	0.754893	1.05457	0.662413	1.0493	9.56733	1.04934	16.0239
1.06019	3.99546	1.0602	0.636035	1.0592	-4.4702	1.06371	-3.41474	1.04979	22.522	1.04887	8.35807		1.05992	-4.41021	1.06057	9.20055	1.05873	8.68127	1.05457	7.61775	1.04979	9.57183	1.04934	22.2809
1.06058	-1.99846	1.06069	7.3178	1.0592	12.5978	1.06371	9.62335	1.04979	7.31963	1.04887	11.7465		1.0603	-4.41178	1.06057	9.20055	1.05956	0.755485	1.05534	0.662899	1.04979	12.6827	1.04993	22.2934
1.06058	3.99692	1.06069	0.63633	1.05972	-4.47237	1.06427	-3.41651	1.05053	11.2689	1.04887	-2.03304		1.06086	1.76565	1.06136	9.2074	1.05956	0.755485	1.05534	0.662899	1.05053	6.22607	1.04993	30.3862
1.06116	3.99912	1.06143	7.32288	1.06049	4.06876	1.0651	3.10835	1.05053	-0.28172	1.05018	11.7611		1.06086	1.76565	1.06136	9.2074	1.06011	0.75588	1.05586	0.663222	1.05053	48.1323	1.05081	22.3121
1.06155	4.00058	1.06192	7.32627	1.06049	-4.47563	1.0651	-3.41918	1.05102	7.32823	1.05018	11.7611		1.06124	1.76628	1.06189	15.4523	1.06094	0.756473	1.05663	0.663707	1.05102	16.0516	1.05081	22.3121
1.06214	4.00277	1.06192	0.637067	1.061	12.6193	1.06565	9.64089	1.05102	14.9383	1.05018	8.3685		1.06181	1.76722	1.06268	2.97382	1.06094	0.756473	1.05663	0.663707	1.05102	-19.4057	1.0514	20.1838
1.06252	4.00424	1.06265	14.344	1.061	-4.47781	1.06565	-3.42096	1.05176	14.9488	1.05105	8.37545		1.06218	-4.41962	1.06268	9.21883	1.0615	8.70398	1.05714	7.63635	1.05176	16.0629	1.0514	22.3246
1.06311	4.00643	1.06315	14.3506	1.06178	4.07369	1.06648	3.11239	1.05176	18.8976	1.05105	15.3927		1.06275	-4.42197	1.06321	21.7196	1.0615	0.756868	1.05714	0.66403	1.05225	3.11815	1.05228	16.0688
1.06311	4.00643	1.06315	14.3506	1.06229	4.07567	1.06704	3.11401	1.05225	11.2874	1.05105	-2.03727		1.06312	1.76942	1.064	9.23025	1.06233	8.71079	1.05791	7.64193	1.05225	19.1886	1.05228	22.3433
1.0635	10.0197	1.06388	14.3605	1.06229	21.1935	1.06704	16.1928	1.05299	18.9197	1.05236	1.35987		1.06369	-4.42589	1.064	15.483	1.06233	17.0429	1.05791	14.9516	1.05299	12.7214	1.05228	11.9368
1.06408	-2.00505	1.06437	21.0719	1.06306	4.07863	1.06787	3.11643	1.05299	11.2953	1.05236	11.7856		1.06369	1.77036	1.06452	21.7465	1.06288	17.0517	1.05843	14.9589	1.05299	19.2021	1.05286	24.3463
1.06447	4.01156	1.06437	14.3672	1.06306	12.6438	1.06787	9.66094	1.05349	7.34541	1.05236	22.2112		1.06407	-4.42746	1.06452	15.4907	1.06371	8.72215	1.0592	7.65122	1.05349	12.7273	1.05286	28.4806
1.06505	4.01375	1.06511	7.34831	1.06358	12.6499	1.06842	9.66595	1.05349	-0.28252	1.05323	11.7953		1.06463	7.97366	1.06532	15.5022	1.06371	25.0288	1.0592	21.9557	1.05349	25.6948	1.05374	28.5044
1.06505	4.01375	1.0656	21.0962	1.06435	12.6591	1.06925	9.67347	1.05423	11.3086	1.05323	11.7953		1.06501	1.77255	1.06584	15.5098	1.06427	8.72669	1.05972	7.65494	1.05423	16.1006	1.05374	22.3744
1.06544	4.01521	1.0656	14.3838	1.06435	12.6591	1.06925	9.67347	1.05423	22.6171	1.05323	15.4247		1.06557	-4.43373	1.06584	21.7734	1.06427	25.0418	1.05972	21.9663	1.05423	3.12399	1.05433	24.3803
1.06602	10.0435	1.06634	14.3937	1.06486	12.6652	1.06981	9.67848	1.05472	7.35401	1.05323	11.7953		1.06595	7.98354	1.06663	9.2531	1.0651	17.0873	1.06049	14.988	1.05472	16.1081	1.05433	14.1068
1.06641	-8.03774	1.06683	21.1205	1.06564	12.6744	1.07064	9.686	1.05472	14.9909	1.05454	11.81		1.06595	-4.4353	1.06663	15.5213	1.06565	8.73805	1.061	7.66424	1.05472	12.7422	1.05521	20.2571
1.06699	4.02107	1.06683	21.1205	1.06564	21.2602	1.07064	16.2475	1.05546	-3.96263	1.05454	15.4438		1.06652	-4.43765	1.06716	21.8003	1.06565	17.0962	1.061	14.9953	1.05546	9.62352	1.05521	28.5441
1.06738	-2.01127	1.06757	21.1351	1.06615	4.09048	1.07119	3.12613	1.05595	15.0084	1.05454	15.4438		1.06689	1.77569	1.06795	15.5405	1.06648	17.1095	1.06178	15.0062	1.05595	22.6258	1.0558	28.56
1.06738	-2.01127	1.06806	14.4169	1.06615	12.6805	1.07119	9.69101	1.05595	-0.28318	1.05541	15.4566		1.06746	-10.6598	1.06795	9.26452	1.06648	17.1095	1.06178	15.0062	1.05595	16.1269	1.0558	26.5639
1.06796	4.02473	1.06806	14.4169	1.06692	12.6897	1.07202	9.69853	1.05595	22.6542	1.05541	11.8198		1.06784	1.77726	1.06848	21.8272	1.06704	17.1184	1.06229	15.0134	1.05669	-6.50346	1.0558	22.4181
1.06835	-2.01309	1.0688	21.1594	1.06744	21.2962	1.07258	16.2769	1.05669	7.36776	1.05541	25.9126		1.0684	-4.44549	1.06848	15.5481	1.06704	8.74941	1.06229	7.67354	1.05669	12.766	1.05668	20.2853
1.06893	4.02839	1.0688	7.37374	1.06744	12.6958	1.07258	9.70354	1.05719	-0.28351	1.05672	36.4136		1.06878	-4.44706	1.06926	9.27595	1.06787	17.1317	1.06306	15.0244	1.05719	3.13276	1.05668	22.4368
1.06932	-2.01492	1.06929	7.37713	1.06821	12.705	1.07341	9.71106	1.05719	15.0259	1.05672	22.3033		1.06878	-4.44706	1.06979	15.5673	1.06842	17.1406	1.06358	15.0316	1.05719	16.1457	1.05727	28.5998
1.0699	-2.01602	1.07003	14.4435	1.06873	-4.5104	1.07396	-3.44764	1.05793	7.37635	1.05672	36.4136		1.06934	-4.44941	1.06979	9.28051	1.06842	0.761806	1.06358	0.668072	1.05793	9.646	1.05727	34.7503
1.0699	4.03204	1.07003	7.38221	1.06873	12.7111	1.07396	9.71607	1.05793	15.0364	1.05672	8.42065		1.06972	1.78039	1.07058	15.5788	1.06925	8.76758	1.06435	7.68841	1.05793	12.7809	1.05815	28.6236
1.07029	4.03351	1.07052	7.3856	1.0695	-4.51365	1.07479	-3.45031	1.05842	22.707	1.05759	15.4886		1.07028	-4.45333	1.07058	9.28737	1.06925	0.762398	1.06435	0.668557	1.05842	16.1646	1.05815	26.623
1.07087	-2.01785	1.07125	14.46	1.0695	4.10332	1.07479	3.13664	1.05842	-3.97373	1.05759	22.3218		1.07066	1.78196	1.07111	21.881	1.06981	0.762793	1.06486	0.668881	1.05842	35.4656	1.05874	30.6412
1.07126	4.03717	1.07125	14.46	1.07001	4.1053	1.07535	3.13826	1.05916	11.3614	1.05759	11.8442		1.07123	1.7829	1.0719	9.29879	1.06981	0.762793	1.06486	0.668881	1.05916	16.1759	1.05874	36.9542
1.07184	4.03936	1.07174	7.39408	1.07079	4.10826	1.07618	3.14068	1.05916	30.3919	1.0589	36.4888		1.0716	1.78353	1.0719	2.99961	1.07064	8.77894	1.06564	7.69771	1.05916	-3.38003	1.05874	51.4279
1.07184	4.03936	1.07248	7.39916	1.07079	4.10826	1.07618	3.14068	1.05965	19.0393	1.0589	22.3494		1.0716	1.78353	1.07243	21.9079	1.07119	8.78348	1.06615	7.70143	1.05965	22.7051	1.05962	30.6667
1.07223	10.1021	1.07248	7.39916	1.0713	4.11024	1.07673	3.1423	1.05965	19.0393	1.0589	18.9286		1.07217	8.03011	1.07243	15.6056	1.07119	8.78348	1.06615	7.70143	1.06039	19.3369	1.05962	36.9849
1.07282	16.1721	1.07297	14.4833	1.07207	4.1132	1.07756	3.14473	1.06039	-0.28437	1.05977	-5.70607		1.07255	8.03294	1.07322	15.6171	1.07202	8.79029	1.06692	7.707	1.06039	19.3369	1.06021	37.0054
1.0732	4.04448	1.07371	14.4932	1.07207	4.1132	1.07756	3.14473	1.06088	7.39697	1.05977	26.0197		1.07311	8.03717	1.07374	15.6248	1.07202	8.79029	1.06692	7.707	1.06088	16.2022	1.06021	26.6747
1.07379	10.1167	1.07371	14.4932	1.07259	-4.52669	1.07812	-3.46098	1.06088	-3.98299	1.05977	18.9442		1.07349	1.78666	1.07374	15.6248	1.07258	8.79484	1.06744	7.71072	1.06088	22.7315	1.06109	34.8757
1.07418	10.1204	1.0742	14.4998	1.07259	12.757	1.07812	9.75366	1.06162	15.089	1.05977	43.3661		1.07405	14.3009	1.07453	15.6363	1.07341	8.80165	1.06821	7.7163	1.06162	19.3594	1.06109	39.0423
1.07418	4.04814	1.07494	7.41611	1.07336	4.11814	1.07895	3.14877	1.06162	-7.68683	1.06108	22.3954		1.07405	8.04423	1.07506	9.32621	1.07341	8.80165	1.06821	7.7163	1.06162	32.427	1.06167	32.8878
1.07476	10.1258	1.07494	21.281	1.07387	4.12011	1.0795	3.15038	1.06211	11.3932	1.06108	22.3954		1.07443	8.04705	1.07506	28.2795	1.07396	8.80619	1.06873	7.72002	1.06211	9.6842	1.06167	34.895
1.07515	10.1295	1.07543	28.0651	1.07387	12.7723	1.0795	9.76619	1.06211	30.4767	1.06108	36.564		1.07499	8.05128	1.07585	21.9779	1.07396	8.80619	1.06873	7.72002	1.06211	-3.38947	1.06255	16.2258
1.07573	10.135	1.07617	14.5264	1.07465	4.12307	1.08033	3.15281	1.06285	-3.99039	1.06195	26.0733		1.07537	8.0541	1.07585	15.6555	1.07479	17.2428	1.0695	15.1153	1.06285	12.8405	1.06255	39.0963
1.07612	16.2218	1.07617	21.3053	1.07516	12.7876	1.08089	9.77872	1.06285	11.4011	1.06195	22.4138		1.07594	14.3259	1.07638	28.3141	1.07479	17.2428	1.0695	15.1153	1.06285	22.7737	1.06255	32.9151
1.0767	10.1441	1.07666	21.3151	1.07516	12.7876	1.08089	9.77872	1.06335	19.1057	1.06195	43.4554		1.07631	14.3309	1.07717	22.0048	1.07535	17.2517	1.07001	15.1226	1.06335	29.3287	1.06314	34.9433
1.0767	10.1441	1.0774	21.3297	1.07593	21.4657	1.08172	16.4156	1.06409	15.124	1.06326	22.4415		1.07688	14.3385	1.07717	22.0048	1.07618	17.2651	1.07079	15.1335	1.06409	29.3491	1.06314	45.4572
1.07709	10.1478	1.0774	21.3297	1.07593	12.7968	1.08172	9.78624	1.06409	15.124	1.06326	29.5403		1.07688	14.3385	1.07769	22.0155	1.07618	17.2651	1.07079	15.1335	1.06409	32.5023	1.06402	34.9723
1.07767	10.1533	1.07789	21.3394	1.07645	12.803	1.08227	9.79125	1.06409	26.8237	1.06326	22.4415		1.07726	14.3435	1.07769	28.3487	1.07673	25.3351	1.0713	22.2065	1.06458	16.2587	1.06402	24.6044
1.07806	16.2511	1.07789	21.3394	1.07722	12.8121	1.0831	9.79877	1.06458	19.1279	1.06414	29.5646		1.07782	20.6296	1.07848	28.3695	1.07673	25.3351	1.0713	22.2065	1.06458	19.4134	1.06461	37.1592
1.07864	4.06497	1.07862	14.5595	1.07722	21.4913	1.0831	16.4367	1.06532	26.8547	1.06414	26.1268		1.0782	14.356	1.07901	22.0424	1.07756	17.2873	1.07207	15.1517	1.06532	32.5399	1.06461	32.9788
1.07864	10.1624	1.07912	28.1613	1.07774	12.8183	1.08366	9.80378	1.06532	19.1411	1.06414	29.5646		1.07876	1.79545	1.07901	28.3834	1.07756	17.2873	1.07207	15.1517	1.06532	16.27	1.06549	41.3738
1.07903	4.06644	1.07912	21.3637	1.07851	12.8275	1.08449	9.8113	1.06581	22.8657	1.06414	43.5447		1.07914	8.08233	1.0798	22.0586	1.07812	17.2962	1.07259	15.159	1.06581	32.555	1.06549	28.8222
1.07961	10.1716	1.07985	21.3783	1.07851	12.8275	1.08449	9.8113	1.06581	-7.71717	1.06544	33.0429		1.07971	8.08656	1.0798	22.0586	1.07895	25.3873	1.07336	22.2491	1.06581	19.4358	1.06608	47.5984
1.08	4.0701	1.08034	21.388	1.07902	21.5273	1.08504	16.4661	1.06655	-0.28602	1.06544	29.6009		1.07971	8.08656	1.08033	28.418	1.07895	17.3095	1.07336	15.1699	1.06655	16.2888	1.06608	39.226
1.08058	10.1807	1.08034	28.1933	1.07902	12.8336	1.08504	9.81631	1.06655	-15.445	1.06544	36.7143		1.08008	1.79764	1.08112	28.4388	1.0795	25.4003	1.07387	22.2598	1.06655	55.4305	1.06696	45.6205
1.08097	4.07376	1.08108	21.4026	1.07979	21.5427	1.08587	16.4787	1.06705	-0.28615	1.06632	26.1804		1.08065	8.09362	1.08112	15.7321	1.0795	25.4003	1.07387	22.2598	1.06705	22.8635	1.06696	39.2584
1.08097	4.07376	1.08157	7.46188	1.08031	12.8489	1.08643	9.82884	1.06705	26.8982	1.06632	26.1804		1.08102	8.09644	1.08164	15.7398	1.08033	17.3317	1.07465	15.1881	1.06705	-13.1344	1.06696	45.6205
1.08155	4.07595	1.08157	14.5993	1.08031	12.8489	1.08643	9.82884	1.06778	11.454	1.06632	26.1804		1.08159	8.10068	1.08164	15.7398	1.08033	8.85844	1.07465	7.76278	1.06778	9.73589	1.06755	41.4536
1.08194	16.3097	1.08231	21.427	1.08108	4.14776	1.08726	3.17302	1.06778	15.1765	1.06763	40.2385		1.08197	14.4062	1.08243	22.1124	1.08089	17.3406	1.07516	15.1953	1.06828	3.16563	1.06755	49.8375
1.08252	4.07961	1.0828	14.6159	1.08108	4.14776	1.08726	3.17302	1.06828	19.1943	1.06763	36.7895		1.08197	8.1035	1.08296	15.7589	1.08172	8.86979	1.07593	7.77208	1.06828	32.6303	1.06843	47.7033
1.08291	10.2027	1.0828	14.6159	1.0816	4.14974	1.08781	3.17464	1.06902	11.4672	1.06763	29.6615		1.08253	14.4138	1.08296	22.1231	1.08172	17.3539	1.07593	15.2063	1.06902	22.9058	1.06843	47.7033
1.0835	10.2082	1.08354	21.4513	1.08237	21.594	1.08864	16.5207	1.06902	11.4672	1.0685	22.552		1.08291	20.727	1.08375	22.1393	1.08227	8.87434	1.07645	7.7758	1.06902	39.2322	1.06902	49.9061
1.0835	10.2082	1.08403	21.461	1.08237	4.1527	1.08864	3.17706	1.06951	7.45712	1.0685	40.2714		1.08347	8.11479	1.08428	22.15	1.08227	17.3628	1.07645	15.2135	1.06951	22.9163	1.06902	47.7295
1.08388	10.2118	1.08403	14.6325	1.08288	12.8795	1.0892	9.8539	1.06951	-0.28681	1.0685	29.6858		1.08385	14.4313	1.08428	22.15	1.0831	8.88115	1.07722	7.78138	1.06951	32.6679	1.0699	35.1653
1.08447	10.2173	1.08477	21.4756	1.08366	4.15764	1.09003	3.1811	1.07025	7.46228	1.0685	40.2714		1.08442	14.4388	1.08507	15.7896	1.08366	17.385	1.07774	15.2317	1.07025	29.5191	1.0699	43.5677
1.08485	22.4861	1.08526	21.4853	1.08366	12.8887	1.09003	9.86142	1.07025	26.979	1.06981	40.3207		1.08479	20.763	1.08507	22.1662	1.08366	8.88569	1.07774	7.7851	1.07025	9.75837	1.0699	35.1653
1.08544	16.3623	1.08526	7.48731	1.08417	4.15961	1.09058	3.18272	1.07074	26.9914	1.06981	33.1782		1.08479	20.763	1.08559	15.7973	1.08449	8.89251	1.07851	7.79067	1.07074	29.5327	1.07048	47.7951
1.08583	16.3682	1.086	21.4999	1.08417	12.8948	1.09058	9.86644	1.07074	11.4857	1.06981	40.3207		1.08536	27.0963	1.08638	22.1931	1.08449	17.3984	1.07851	15.2426	1.07074	19.5257	1.07048	33.1607
1.08583	16.3682	1.08649	21.5096	1.08494	4.16258	1.09141	3.18515	1.07148	-0.28734	1.07068	43.8125		1.08574	27.1058	1.08638	28.5774	1.08504	17.4073	1.07902	15.2499	1.07148	16.3641	1.07137	50.0158
1.08641	22.5183	1.08649	14.6657	1.08546	12.9101	1.09197	9.87897	1.07197	3.73716	1.07068	26.2875		1.0863	20.7919	1.08691	28.5912	1.08504	17.4073	1.07902	15.2499	1.07197	29.5666	1.07137	39.4205
1.0868	10.2393	1.08722	28.3728	1.08546	12.9101	1.09197	9.87897	1.07197	-7.76178	1.07068	50.9608		1.08668	20.7991	1.08691	28.5912	1.08587	8.90386	1.07979	7.79997	1.07197	26.1457	1.07195	47.8606
1.08738	22.5385	1.08722	28.3728	1.08623	12.9193	1.0928	9.88649	1.07197	27.0225	1.07199	43.866		1.08724	20.8099	1.0877	28.612	1.08643	25.5633	1.08031	22.3932	1.07271	9.78084	1.07195	50.0432
1.08777	10.2484	1.08771	28.3857	1.08674	21.6813	1.09335	16.5922	1.07271	11.5069	1.07199	40.4029		1.08762	20.8171	1.08823	35.021	1.08643	17.4295	1.08031	15.2681	1.07271	26.1638	1.07283	50.0843
1.08777	16.3975	1.08845	21.5485	1.08674	30.4373	1.09335	23.2929	1.07321	11.5122	1.07199	47.56		1.08762	27.1528	1.08823	28.6259	1.08726	25.5828	1.08108	22.4092	1.07321	22.9955	1.07283	45.8716
1.08835	16.4062	1.08845	28.4049	1.08752	12.9346	1.09418	9.89902	1.07321	11.5122	1.07199	15.6994		1.08818	27.1669	1.08902	35.0464	1.08726	25.5828	1.08108	22.4092	1.07321	29.6006	1.07283	45.8716
1.08874	28.7212	1.08894	28.4177	1.08752	21.6968	1.09418	16.6048	1.07395	7.48806	1.07286	43.9017		1.08856	27.1763	1.08902	35.0464	1.08781	25.5958	1.0816	22.4199	1.07395	12.9745	1.07342	50.1117
1.08932	22.5787	1.08968	21.5729	1.08803	30.4733	1.09474	23.3224	1.07395	23.0402	1.07286	54.7617		1.08913	27.1904	1.08954	28.6605	1.08781	25.5958	1.0816	22.4199	1.07395	29.621	1.07342	79.4607
1.08971	22.5868	1.08968	28.437	1.0888	30.4949	1.09557	23.3401	1.07444	23.0508	1.07286	36.9699		1.0895	33.5465	1.09033	22.2738	1.08864	25.6154	1.08237	22.4359	1.07444	29.6346	1.0743	71.0889
1.09029	22.5988	1.09017	35.317	1.0888	30.4949	1.09557	23.3401	1.07444	-0.28813	1.07417	51.127		1.09007	33.5639	1.09033	35.0888	1.0892	25.6284	1.08288	22.4465	1.07444	52.6566	1.0743	62.652
1.09029	22.5988	1.09091	21.5972	1.08932	30.5094	1.09612	23.3519	1.07518	3.74833	1.07417	47.6568		1.09007	20.864	1.09086	35.1058	1.0892	33.7829	1.08288	29.5886	1.07518	32.8411	1.07489	56.4333
1.09068	16.4414	1.09091	21.5972	1.09009	21.7481	1.09695	16.6468	1.07518	23.0666	1.07417	29.8433		1.09045	27.2233	1.09086	28.6952	1.09003	25.648	1.08366	22.4626	1.07518	-0.24508	1.07489	60.654
1.09126	16.4502	1.0914	35.3568	1.09009	30.531	1.09695	23.3696	1.07567	19.3272	1.07504	43.991		1.09101	27.2375	1.09165	41.5465	1.09003	25.648	1.08366	22.4626	1.07567	36.0437	1.07577	54.2892
1.09165	16.456	1.09214	28.5011	1.09061	21.7584	1.09751	16.6552	1.07567	19.3272	1.07504	51.1685		1.09139	20.8893	1.09218	35.1481	1.09058	25.661	1.08417	22.4732	1.07641	26.2539	1.07577	56.4795
1.09223	22.6391	1.09214	21.6215	1.09061	21.7584	1.09751	16.6552	1.07641	-0.28866	1.07504	47.6955		1.09195	27.261	1.09218	35.1481	1.09141	25.6806	1.08494	22.4892	1.07641	32.8787	1.07636	50.2488
1.09262	16.4706	1.09263	28.5139	1.09138	21.7738	1.09834	16.6679	1.0769	11.5518	1.07635	22.7177		1.09233	20.9073	1.09297	41.5966	1.09141	33.8517	1.08494	29.6449	1.0769	23.0748	1.07636	62.7719
1.09262	16.4706	1.09337	28.5331	1.09189	21.7841	1.09889	16.6763	1.0769	-0.2888	1.07635	54.9398		1.0929	33.6509	1.09297	28.7506	1.09197	33.8689	1.08546	29.659	1.0769	26.266	1.07724	46.06
1.0932	22.6592	1.09337	21.6458	1.09189	30.5815	1.09889	23.4109	1.07764	7.51384	1.07635	47.7536		1.0929	33.6509	1.0935	28.7644	1.09197	33.8689	1.08546	29.659	1.07764	29.723	1.07724	58.5933
1.09359	10.3033	1.09386	21.6556	1.09266	12.9958	1.09972	9.94914	1.07764	-23.4085	1.07635	47.7536		1.09327	33.6625	1.09428	28.7852	1.0928	17.5317	1.08623	15.3518	1.07764	29.723	1.07724	60.7866
1.09417	22.6793	1.09459	28.5652	1.09318	13.002	1.10028	9.95415	1.07814	15.3237	1.07723	51.2723		1.09384	33.6799	1.09428	35.2159	1.0928	33.8946	1.08623	29.6801	1.07814	29.7366	1.07783	58.6253
1.09456	22.6874	1.09459	35.4603	1.09318	13.002	1.10028	9.95415	1.07814	38.7429	1.07723	58.4644		1.09421	33.6915	1.09481	35.2329	1.09335	17.5406	1.08674	15.359	1.07814	13.0251	1.07783	60.8198
1.09456	22.6874	1.09509	14.7817	1.09395	21.8251	1.10111	16.7099	1.07888	3.76122	1.07723	51.2723		1.09478	33.7089	1.0956	15.9429	1.09418	25.7458	1.08752	22.5426	1.07888	26.3141	1.07871	52.398
1.09515	16.5087	1.09582	21.6945	1.09395	21.8251	1.10111	16.7099	1.07888	19.3847	1.07853	44.1338		1.09516	33.7205	1.0956	28.8198	1.09418	25.7458	1.08752	22.5426	1.07888	32.954	1.07871	52.398
1.09553	28.9005	1.09582	35.5001	1.09447	13.0173	1.10166	9.96668	1.07937	19.3936	1.07853	51.3346		1.09572	33.7379	1.09613	35.2753	1.09474	25.7588	1.08803	22.5533	1.07937	36.1676	1.07929	56.6646
1.09612	16.5233	1.09631	21.7042	1.09524	21.8508	1.10249	16.7309	1.08011	27.2276	1.07853	51.3346		1.09572	33.7379	1.09613	22.3921	1.09474	25.7588	1.08803	22.5533	1.08011	39.6393	1.07929	54.4671
1.09651	28.9261	1.09631	21.7042	1.09524	21.8508	1.10249	16.7309	1.08011	23.1724	1.07941	51.3762		1.0961	40.4386	1.09692	35.3007	1.09557	25.7783	1.0888	22.5693	1.08011	42.84	1.08018	54.5115
1.09709	28.9414	1.09705	28.6293	1.09575	13.0326	1.10305	9.97921	1.08011	27.2276	1.07941	55.0957		1.09667	40.4595	1.09745	35.3177	1.09557	17.5761	1.0888	15.3881	1.0806	19.7055	1.08018	60.9524
1.09709	28.9414	1.09754	28.6422	1.09652	21.8765	1.10388	16.7519	1.0806	15.3587	1.07941	55.0957		1.09704	40.4734	1.09745	35.3177	1.09612	17.585	1.08932	15.3954	1.0806	33.0067	1.08076	67.2727
1.09748	28.9517	1.09754	21.7285	1.09652	13.0418	1.10388	9.98673	1.08134	11.5994	1.07941	65.7894		1.09761	40.4942	1.09824	35.3431	1.09695	25.8109	1.09009	22.5959	1.08134	36.2337	1.08076	54.5412
1.09806	28.9671	1.09828	28.6614	1.09704	21.8867	1.10443	16.7603	1.08134	15.3692	1.08072	55.1625		1.09798	53.3002	1.09824	35.3431	1.09695	25.8109	1.09009	22.5959	1.08134	36.2337	1.08076	58.785
1.09845	28.9773	1.09877	35.5956	1.09704	13.0479	1.10443	9.99174	1.08183	11.6047	1.08072	58.6538		1.09798	40.5081	1.09876	41.8171	1.09751	25.824	1.09061	22.6066	1.08183	39.7026	1.08164	63.0802
1.09903	28.9927	1.09877	28.6742	1.09781	21.9022	1.10526	16.773	1.08183	-0.29012	1.08072	40.7318		1.09855	46.9283	1.09955	28.9238	1.09751	25.824	1.09061	22.6066	1.08183	39.7026	1.08164	67.3275
1.09942	29.0029	1.09951	35.6195	1.09833	21.9124	1.10582	16.7814	1.08257	23.2253	1.08159	55.2071		1.09893	46.9444	1.09955	41.8471	1.09834	34.0665	1.09138	29.8207	1.08257	33.067	1.08223	61.0684
1.09942	29.0029	1.1	35.6354	1.09833	30.7617	1.10582	23.5584	1.08257	-15.6771	1.08159	65.9223		1.09949	46.9686	1.10008	48.0241	1.09889	34.0836	1.09189	29.8348	1.08257	66.3807	1.08223	69.5676
1.1	35.2365	1.1	28.7063	1.0991	21.9278	1.10665	16.794	1.08307	19.46	1.08159	51.48		1.09987	53.3917	1.10008	41.8672	1.09889	42.3107	1.09189	37.0363	1.08307	39.7478	1.08311	65.3711
1.10039	22.8081	1.10074	35.6593	1.0991	30.7833	1.10665	23.5761	1.08307	42.6959	1.0829	58.7722		1.10043	47.0088	1.10087	41.8973	1.09972	34.1094	1.09266	29.8559	1.08307	9.87523	1.08311	65.3711
1.10097	41.1949	1.10123	35.6752	1.09961	30.7977	1.1072	23.5879	1.08381	23.2517	1.0829	58.7722		1.10081	47.0249	1.1014	48.0816	1.09972	42.3427	1.09266	37.0625	1.08381	29.893	1.0837	67.4555
1.10136	29.0541	1.10123	42.612	1.10039	39.6852	1.10803	30.3963	1.08381	31.0992	1.0829	58.7722		1.10081	53.4374	1.1014	48.0816	1.10028	34.1266	1.09318	29.87	1.0843	29.9066	1.0837	71.7108
1.10136	35.28	1.10197	28.7576	1.10039	30.8194	1.10803	23.6057	1.0843	19.4822	1.08377	55.3184		1.10138	47.0491	1.10219	41.9474	1.10028	42.3641	1.09318	37.08	1.0843	46.4664	1.0837	88.7323
1.10194	29.0695	1.10246	35.715	1.1009	39.7038	1.10859	30.4115	1.08504	19.4955	1.08377	58.8196		1.10175	53.4831	1.10219	48.1161	1.10111	34.1524	1.09395	29.8911	1.08504	46.4981	1.08458	69.7186
1.10233	41.2458	1.10246	35.715	1.10167	21.9792	1.10942	16.836	1.08504	19.4955	1.08377	58.8196		1.10232	47.0893	1.10271	54.6194	1.10166	42.4174	1.09447	37.1236	1.08504	53.176	1.08458	65.4598
1.10291	22.8605	1.10319	35.7388	1.10167	39.7316	1.10942	30.4343	1.08553	15.4288	1.08377	66.0553		1.10269	47.1054	1.1035	41.9975	1.10166	42.4174	1.09447	37.1236	1.08553	36.3741	1.08517	65.4952
1.1033	35.3422	1.10369	35.7548	1.10219	30.8698	1.10997	23.647	1.08553	15.4288	1.08508	62.396		1.10326	40.7028	1.1035	48.1736	1.10249	42.4494	1.09524	37.1498	1.08553	53.2002	1.08517	59.0246
1.10388	29.1207	1.10369	42.7071	1.10219	30.8698	1.10997	23.647	1.08627	19.5176	1.08508	58.8906		1.10364	47.1457	1.10403	54.6846	1.10249	42.4494	1.09524	37.1498	1.08627	39.8654	1.08605	63.3371
1.10388	35.3609	1.10442	42.7356	1.10296	30.8914	1.1108	23.6647	1.08627	39.0352	1.08508	73.1459		1.10364	53.5746	1.10482	48.2311	1.10305	42.4707	1.09575	37.1673	1.08627	33.1799	1.08605	65.5484
1.10427	35.3733	1.10491	35.7946	1.10347	39.7966	1.11136	30.4875	1.08676	3.78871	1.08595	62.4462		1.1042	53.602	1.10482	48.2311	1.10305	50.7289	1.09575	44.3942	1.08676	53.2606	1.08664	67.6383
1.10485	35.392	1.10491	42.7546	1.10347	30.9059	1.11136	23.6765	1.08676	23.3152	1.08595	69.6965		1.10458	53.6203	1.10535	54.7498	1.10388	42.5027	1.09652	37.1935	1.08676	46.572	1.08664	71.9052
1.10524	35.4044	1.10565	35.8184	1.10425	30.9275	1.11219	23.6942	1.0875	15.4568	1.08595	73.2047		1.10514	53.6478	1.10535	42.0677	1.10443	42.524	1.09704	37.2109	1.0875	36.4402	1.08752	59.1524
1.10583	35.4231	1.10565	28.8538	1.10476	30.9419	1.11274	23.706	1.088	11.6708	1.08726	69.7805		1.10552	53.6661	1.10614	42.0977	1.10443	42.524	1.09704	37.2109	1.088	53.321	1.08752	67.6931
1.10621	35.4355	1.10614	35.8344	1.10476	22.0408	1.11274	16.8864	1.088	3.79301	1.08726	59.009		1.10609	53.6935	1.10666	48.3116	1.10526	34.2813	1.09781	29.9966	1.088	53.321	1.08752	65.637
1.10621	29.1822	1.10688	35.8582	1.10553	22.0562	1.11357	16.8991	1.088	35.3042	1.08726	66.2681		1.10609	47.2503	1.10666	48.3116	1.10526	34.2813	1.09781	29.9966	1.08874	30.0289	1.08811	65.6725
1.1068	35.4542	1.10688	42.8307	1.10553	30.9635	1.11357	23.7237	1.08874	23.3575	1.08813	73.3517		1.10646	53.7118	1.10745	48.3461	1.10582	34.2984	1.09833	30.0106	1.08874	49.8828	1.08811	76.275
1.10718	29.2078	1.10737	35.8742	1.10605	30.978	1.11413	23.7355	1.08923	31.2548	1.08813	66.3212		1.10703	60.188	1.10745	42.1478	1.10582	34.2984	1.09833	30.0106	1.08923	46.6777	1.08899	70.0018
1.10777	41.4492	1.10811	42.8782	1.10682	22.0819	1.11496	16.9201	1.08923	23.3681	1.08813	62.5716		1.1074	53.7575	1.10798	54.8803	1.10665	42.6094	1.0991	37.2808	1.08923	49.9054	1.08899	67.7845
1.10816	35.4977	1.10811	35.898	1.10682	22.0819	1.11496	16.9201	1.08997	23.3839	1.08813	69.8365		1.10797	60.2392	1.10877	48.4036	1.1072	26.0521	1.09961	22.7934	1.08997	40.0011	1.08957	72.0995
1.10816	41.4637	1.1086	35.914	1.10734	22.0922	1.11551	16.9285	1.08997	15.4918	1.08944	69.9205		1.10835	53.8033	1.10877	42.198	1.1072	42.6307	1.09961	37.2982	1.08997	53.4176	1.08957	74.318
1.10874	47.7531	1.10934	42.9258	1.10811	31.0356	1.11634	23.7827	1.09046	27.4885	1.08944	66.401		1.10891	66.7501	1.1093	54.9455	1.10803	34.3672	1.10039	30.0669	1.09046	49.9618	1.09045	72.1578
1.10913	47.7698	1.10934	42.9258	1.10811	31.0356	1.11634	23.7827	1.09046	-0.29243	1.08944	66.401		1.10891	66.7501	1.1093	48.4265	1.10803	42.6627	1.10039	37.3244	1.09046	76.807	1.09045	70.0962
1.10971	35.5475	1.10983	35.9538	1.10862	31.05	1.1169	23.7945	1.0912	11.7052	1.09031	69.9765		1.10929	66.7728	1.11009	48.461	1.10859	34.3844	1.1009	30.081	1.0912	53.478	1.09104	76.4809
1.1101	47.8117	1.11057	35.9776	1.10862	31.05	1.1169	23.7945	1.0912	43.0165	1.09031	69.9765		1.10986	66.8068	1.11061	48.484	1.10942	34.4101	1.10167	30.1021	1.0912	23.3811	1.09104	67.9125
1.11068	41.5582	1.11057	42.9733	1.10939	22.1333	1.11773	16.9621	1.09169	35.4241	1.09031	66.4542		1.11023	66.8295	1.11061	48.484	1.10942	26.1042	1.10167	22.8361	1.09169	46.7833	1.09192	76.5426
1.11068	54.1153	1.11106	42.9923	1.10991	22.1435	1.11828	16.9705	1.09169	39.23	1.09162	37.6164		1.1108	73.3342	1.1114	61.5812	1.10997	26.1173	1.10219	22.8467	1.09243	46.815	1.09192	74.4782
1.11107	47.8535	1.11179	43.0208	1.10991	40.0287	1.11828	30.6775	1.09243	23.4368	1.09162	77.3487		1.11117	66.8862	1.1114	55.0499	1.10997	42.7374	1.10219	37.3855	1.09243	63.4991	1.09192	80.8303
1.11165	47.8786	1.11179	50.0242	1.11068	31.1077	1.11911	23.8417	1.09293	27.5507	1.09162	77.3487		1.11174	73.3964	1.11193	68.1448	1.1108	34.4531	1.10296	30.1372	1.09293	53.5626	1.09251	80.8738
1.11204	54.1816	1.11228	50.0463	1.1112	49.028	1.11967	37.5774	1.09293	19.6372	1.09162	95.2165		1.11174	73.3964	1.11272	61.6542	1.1108	42.7694	1.10296	37.4117	1.09293	60.2891	1.09251	98.0336
1.11262	47.9204	1.11302	43.0684	1.1112	40.0751	1.11967	30.7155	1.09367	15.5444	1.0925	77.4105		1.11212	73.4213	1.11272	55.1151	1.11136	51.1111	1.10347	44.7071	1.09367	56.8397	1.09339	78.7128
1.11301	54.2289	1.11302	50.0795	1.11197	49.0621	1.1205	37.6053	1.09367	-4.10607	1.0925	73.6459		1.11268	73.4586	1.11325	68.2255	1.11219	51.1493	1.10425	44.7384	1.09367	73.5426	1.09339	74.5784
1.11301	47.9371	1.11351	50.1016	1.11197	31.1438	1.1205	23.8712	1.09416	27.5817	1.0925	77.4105		1.11306	73.4835	1.11404	61.7271	1.11219	42.8227	1.10425	37.4554	1.09416	67.0911	1.09398	72.391
1.11359	54.2572	1.11425	50.1348	1.11248	49.0848	1.12105	37.6239	1.09416	47.241	1.0938	84.5704		1.11362	80.0079	1.11404	61.7271	1.11274	51.1748	1.10476	44.7592	1.09416	36.6632	1.09398	78.7551
1.11398	47.9789	1.11425	50.1348	1.11326	31.1798	1.12188	23.9007	1.0949	39.3452	1.0938	77.5032		1.114	80.035	1.11456	61.7563	1.11274	51.1748	1.10476	44.7592	1.0949	56.9037	1.09486	70.3793
1.11456	54.3045	1.11474	50.1569	1.11326	58.0884	1.12188	44.5274	1.0949	31.4174	1.0938	84.5704		1.114	73.5457	1.11456	61.7563	1.11357	51.213	1.10553	44.7905	1.0949	56.9037	1.09486	74.6785
1.11495	48.0207	1.11474	50.1569	1.11377	49.1416	1.12244	37.6704	1.09539	19.6815	1.09468	81.1015		1.11457	73.583	1.11535	68.3546	1.11357	51.213	1.10553	44.7905	1.09539	56.9293	1.09486	66.0802
1.11495	54.3235	1.11548	50.19	1.11377	40.1679	1.12244	30.7915	1.09613	31.4528	1.09468	84.6379		1.11494	73.6079	1.11588	61.8293	1.11413	51.2385	1.10605	44.8114	1.09613	70.4602	1.09545	78.8608
1.11553	41.7398	1.11597	57.2419	1.11454	40.1958	1.12327	30.8143	1.09613	23.5161	1.09468	81.1015		1.11551	67.1471	1.11588	68.3869	1.11496	51.2767	1.10682	44.8427	1.09613	70.4602	1.09545	70.4171
1.11592	54.3708	1.11597	57.2419	1.11506	58.1824	1.12382	44.6043	1.09613	35.5681	1.09468	91.9464		1.11589	73.6701	1.11667	68.4353	1.11496	59.6241	1.10682	52.1426	1.09662	50.2442	1.09633	72.5465
1.11651	41.7761	1.11671	50.2453	1.11506	49.1984	1.12382	37.7169	1.09662	19.7036	1.09599	77.6578		1.11645	80.211	1.11667	61.873	1.11551	51.3022	1.10734	44.8635	1.09662	67.2422	1.09633	74.7787
1.11689	60.7318	1.1172	50.2674	1.11583	40.2422	1.12465	30.8523	1.09736	27.6625	1.09599	84.7391		1.11683	80.238	1.1172	68.4676	1.11551	51.3022	1.10734	44.8635	1.09736	67.2876	1.09692	78.9665
1.11748	54.4464	1.1172	50.2674	1.11634	40.2608	1.12521	30.8675	1.09736	31.4882	1.09599	77.6578		1.11683	80.238	1.11799	61.946	1.11634	59.6981	1.10811	52.2033	1.09736	73.7912	1.09692	83.2738
1.11748	54.4464	1.11794	57.3427	1.11634	40.2608	1.12521	30.8675	1.09786	35.6241	1.09686	84.8066		1.11739	80.2787	1.11799	61.946	1.1169	51.3659	1.10862	44.9157	1.09786	70.5711	1.0978	81.2651
1.11786	60.7846	1.11843	43.2775	1.11712	31.2879	1.12604	23.9892	1.09786	27.6749	1.09686	81.2631		1.11777	86.817	1.11851	55.4021	1.1169	51.3659	1.10862	44.9157	1.09786	70.5711	1.0978	79.0299
1.11845	54.4937	1.11843	57.3679	1.11712	40.2886	1.12604	30.8903	1.09859	27.6936	1.09686	70.3965		1.11833	80.3464	1.11851	55.4021	1.11773	34.6679	1.10939	30.3131	1.09859	67.3631	1.0978	87.6514
1.11884	54.5127	1.11916	50.3559	1.11763	31.3024	1.12659	24.001	1.09859	15.6145	1.09817	92.2396		1.11871	93.7173	1.1193	62.019	1.11773	51.4041	1.10939	44.9469	1.09859	94.1581	1.09838	81.3086
1.11942	54.541	1.11966	43.3251	1.1184	49.346	1.12742	37.8378	1.09909	23.5796	1.09817	92.2396		1.11928	86.9341	1.11983	62.0482	1.11828	43.0573	1.10991	37.6475	1.09909	70.6503	1.09838	107.027
1.11981	60.8901	1.11966	57.4309	1.1184	40.335	1.12742	30.9283	1.09909	39.4958	1.09817	84.9078		1.11965	86.9634	1.11983	68.629	1.11828	51.4296	1.10991	44.9678	1.09909	40.3358	1.09927	92.0851
1.11981	60.8901	1.12039	50.4111	1.11892	49.3687	1.12798	37.8564	1.09983	31.5589	1.09904	99.6506		1.11965	93.7962	1.12062	75.263	1.11911	43.0893	1.11068	37.6737	1.09983	77.4668	1.09927	94.3233
1.12039	60.9218	1.12088	50.4333	1.11969	40.3814	1.12881	30.9662	1.09983	35.6881	1.09904	92.3129		1.12022	87.0073	1.12062	62.0919	1.11967	51.4933	1.1112	45.0199	1.10032	63.9575	1.09985	90.0549
1.12078	60.9429	1.12088	50.4333	1.11969	40.3814	1.12881	30.9662	1.10032	23.606	1.09904	92.3129		1.1206	106.931	1.12115	68.7097	1.11967	43.1107	1.1112	37.6911	1.10032	77.5015	1.09985	90.0549
1.12136	67.3136	1.12162	50.4664	1.12021	31.3745	1.12936	24.0601	1.10106	35.7281	1.10035	77.967		1.12116	100.454	1.12194	62.1649	1.1205	51.5315	1.11197	45.0512	1.10106	70.777	1.10073	92.2081
1.12175	67.3369	1.12211	57.5569	1.12021	31.3745	1.12936	24.0601	1.10106	23.6219	1.10035	95.9776		1.12154	107.02	1.12194	68.7582	1.1205	51.5315	1.11197	45.0512	1.10106	74.0398	1.10073	87.8859
1.12175	67.3369	1.12211	50.4885	1.12098	40.4278	1.13019	31.0042	1.10155	27.7681	1.10035	95.9776		1.1221	100.538	1.12247	75.3868	1.12105	51.557	1.11248	45.0721	1.10155	77.5883	1.10132	83.6082
1.12233	73.7163	1.12285	57.5947	1.12149	40.4464	1.13075	31.0194	1.10155	11.8162	1.10035	81.5217		1.1221	100.538	1.12247	68.7904	1.12105	43.164	1.11248	37.7348	1.10155	94.4116	1.10132	94.4997
1.12272	73.7418	1.12334	57.6199	1.12149	40.4464	1.13075	31.0194	1.10229	35.7681	1.10122	107.201		1.12248	107.11	1.12325	75.4398	1.12188	51.5952	1.11326	45.1034	1.10229	74.1227	1.1022	83.6751
1.1233	67.4301	1.12334	64.6961	1.12227	49.5164	1.13158	37.9772	1.10229	47.5922	1.10122	99.8484		1.12305	113.706	1.12378	82.0793	1.12244	51.6207	1.11377	45.1242	1.10229	64.0722	1.1022	92.3311
1.12369	80.1577	1.12408	57.6578	1.12278	40.4928	1.13213	31.0574	1.10278	35.7841	1.10122	92.4962		1.12342	107.2	1.12378	75.4752	1.12244	60.0241	1.11377	52.47	1.10278	84.4622	1.1022	85.9192
1.12427	73.8438	1.12408	64.7385	1.12278	58.5854	1.13213	44.9342	1.10278	35.7841	1.10253	99.9671		1.12399	120.349	1.12457	88.7457	1.12327	60.0685	1.11454	52.5064	1.10278	84.4622	1.10279	88.05
1.12427	73.8438	1.12457	64.7668	1.12355	58.6257	1.13296	44.9671	1.10353	27.8178	1.10253	103.529		1.12436	113.84	1.1251	82.1755	1.12327	60.0685	1.11454	52.5064	1.10353	94.5807	1.10279	92.3803
1.12466	80.2269	1.12531	64.8093	1.12355	58.6257	1.13296	44.9671	1.10402	43.5218	1.10253	99.9671		1.12493	120.45	1.1251	82.1755	1.12382	60.0981	1.11506	52.5307	1.10402	91.3514	1.10367	90.3675
1.12524	73.9076	1.12531	79.3239	1.12407	58.6525	1.13352	44.9891	1.10402	31.6791	1.1034	114.542		1.12493	120.45	1.12589	82.2332	1.12465	60.1425	1.11583	52.567	1.10402	91.3514	1.10367	79.4528
1.12563	80.2962	1.1258	71.9292	1.12484	58.6928	1.13435	45.0221	1.10402	31.6791	1.1034	100.046		1.12531	113.935	1.12589	82.2332	1.12465	68.5625	1.11583	59.9264	1.10476	64.2154	1.10426	92.5033
1.12621	80.3377	1.12654	64.88	1.12484	67.3241	1.13435	51.643	1.10476	31.7004	1.1034	107.413		1.12587	127.109	1.12642	82.2717	1.12521	60.1722	1.11634	52.5913	1.10476	91.4125	1.10426	90.4156
1.1266	86.734	1.12654	64.88	1.12535	58.7197	1.1349	45.0441	1.10525	27.8613	1.1034	118.344		1.12625	120.591	1.12721	75.7052	1.12521	68.5963	1.11634	59.9541	1.10525	81.1239	1.10514	88.2376
1.1266	67.6283	1.12703	72.0077	1.12613	58.76	1.13573	45.0771	1.10525	35.8641	1.10471	107.54		1.12681	120.652	1.12721	88.9536	1.12604	51.7863	1.11712	45.2598	1.10525	91.4533	1.10514	101.256
1.12718	74.0351	1.12776	72.0548	1.12613	58.76	1.13573	45.0771	1.10599	35.888	1.10471	103.734		1.12719	120.692	1.12773	88.9951	1.12604	68.647	1.11712	59.9956	1.10599	94.7919	1.10573	109.994
1.12757	67.6865	1.12776	64.9508	1.12664	58.7868	1.13629	45.0991	1.10599	19.8719	1.10471	100.165		1.12776	120.753	1.12773	75.7405	1.12659	60.2463	1.11763	52.6519	1.10599	87.985	1.10573	99.2195
1.12816	80.4762	1.12826	79.5317	1.12664	67.432	1.13629	51.7313	1.10648	43.619	1.10559	96.4343		1.12776	120.753	1.12852	89.0575	1.12742	77.1721	1.1184	67.441	1.10648	101.644	1.10573	92.6263
1.12854	74.1244	1.12899	72.1333	1.12741	67.4782	1.13712	51.7691	1.10648	19.8807	1.10559	103.816		1.12813	120.793	1.12905	89.0991	1.12742	60.2907	1.1184	52.6883	1.10648	122.074	1.10661	101.391
1.12913	80.5455	1.12899	72.1333	1.12793	58.854	1.13767	45.1541	1.10722	47.8051	1.10559	85.4812		1.1287	127.429	1.12905	82.464	1.12798	60.3203	1.11892	52.7126	1.10722	104.993	1.10661	99.2986
1.12913	80.5455	1.12948	57.935	1.12793	67.509	1.13767	51.7944	1.10722	71.8561	1.10689	100.363		1.12908	127.471	1.12984	82.5217	1.12798	68.7652	1.11892	60.0923	1.10722	81.2686	1.10719	101.445
1.12952	80.5732	1.13022	65.0923	1.1287	58.8943	1.1385	45.187	1.10772	51.6881	1.10689	118.719		1.12964	127.535	1.12984	82.5217	1.12881	60.3648	1.11969	52.7489	1.10772	94.9398	1.10719	110.14
1.1301	74.2264	1.13022	72.2118	1.12922	58.9211	1.13906	45.209	1.10772	51.6881	1.10689	107.753		1.13002	134.16	1.13037	82.5602	1.12881	60.3648	1.11969	52.7489	1.10845	95.0032	1.10808	110.228
1.13048	87.033	1.13071	57.998	1.12922	58.9211	1.13906	45.209	1.10845	31.8064	1.10689	111.329		1.13002	127.578	1.13116	82.6179	1.12936	60.3944	1.12021	52.7732	1.10845	115.469	1.10808	112.323
1.13107	87.0778	1.13145	72.2903	1.12999	58.9614	1.13989	45.242	1.10895	39.8501	1.10777	114.995		1.13058	134.227	1.13116	82.6179	1.13019	60.4388	1.12098	52.8096	1.10895	111.982	1.10866	108.029
1.13107	87.0778	1.13145	72.2903	1.12999	58.9614	1.13989	45.242	1.10895	31.8206	1.10777	100.442		1.13096	140.86	1.13168	95.9574	1.13019	60.4388	1.12098	52.8096	1.10895	118.807	1.10866	105.933
1.13146	87.1077	1.13194	65.1913	1.1305	49.8798	1.14044	38.2747	1.10969	31.8418	1.10777	129.787		1.13152	134.339	1.13168	76.0059	1.13075	52.0029	1.12149	45.4371	1.10969	112.056	1.10866	118.993
1.13204	93.5519	1.13268	72.3687	1.13127	49.9139	1.14127	38.3026	1.10969	19.9383	1.10908	115.131		1.1319	140.977	1.13247	89.3692	1.13075	60.4684	1.12149	52.8338	1.10969	118.886	1.10955	106.017
1.13243	87.1825	1.13268	72.3687	1.13127	67.7093	1.14127	51.9583	1.11018	31.8559	1.10908	115.131		1.13247	141.048	1.133	89.4108	1.13158	60.5129	1.12227	52.8702	1.11018	108.816	1.10955	106.017
1.13301	100.037	1.13317	72.4001	1.13179	59.0555	1.14183	45.319	1.11018	64.0096	1.10908	126.119		1.13284	147.694	1.133	82.7525	1.13158	60.5129	1.12227	52.8702	1.11018	98.6939	1.11013	103.812
1.1334	100.071	1.13317	65.2621	1.13179	59.0555	1.14183	45.319	1.11092	39.9209	1.10995	126.218		1.13284	154.607	1.13379	96.136	1.13213	69.0185	1.12278	60.2997	1.11092	115.726	1.11013	106.073
1.1334	93.6642	1.13391	72.4472	1.13256	49.9707	1.14266	38.3491	1.11092	43.7939	1.10995	122.632		1.13341	154.684	1.13432	96.1807	1.13296	60.587	1.12355	52.9308	1.11092	105.344	1.11101	112.62
1.13398	106.533	1.1344	79.9647	1.13308	67.8171	1.14321	52.0466	1.11141	43.8133	1.10995	122.632		1.13379	154.736	1.13432	96.1807	1.13296	60.587	1.12355	52.9308	1.11141	115.777	1.11101	110.52
1.13437	100.157	1.1344	72.4786	1.13308	59.1226	1.14321	45.374	1.11215	36.088	1.11126	122.777		1.13435	154.813	1.13511	82.9064	1.13352	60.6166	1.12407	52.9551	1.11215	122.699	1.1116	112.68
1.13495	106.624	1.13514	80.0166	1.13385	67.8633	1.14404	52.0844	1.11215	43.8424	1.11126	119.187		1.13473	161.474	1.13511	96.2477	1.13352	60.6166	1.12407	52.9551	1.11215	129.544	1.1116	112.68
1.13534	106.661	1.13563	72.5571	1.13436	67.8941	1.1446	52.1096	1.11215	76.0532	1.11126	126.367		1.13529	161.555	1.13563	96.2924	1.13435	69.1536	1.12484	60.4103	1.11265	122.754	1.11248	108.401
1.13592	106.715	1.13563	80.0513	1.13436	67.8941	1.1446	52.1096	1.11265	56.0955	1.11126	130.196		1.13567	161.608	1.13642	89.681	1.1349	69.1873	1.12535	60.4379	1.11265	122.754	1.11248	106.297
1.13592	106.715	1.13636	80.1032	1.13514	67.9403	1.14543	52.1475	1.11338	68.0759	1.11213	115.448		1.13567	168.224	1.13642	103.038	1.1349	86.1807	1.12535	75.2823	1.11338	139.839	1.11248	110.666
1.13631	113.175	1.13685	87.2991	1.13514	77.0862	1.14543	59.1673	1.11338	51.9527	1.11213	126.466		1.13624	168.308	1.13695	109.767	1.13573	77.7409	1.12613	67.9067	1.11338	139.839	1.11307	119.466
1.13689	106.807	1.13685	80.1379	1.13565	77.1211	1.14598	59.196	1.11388	60.0408	1.11213	137.484		1.13661	168.364	1.13695	96.404	1.13573	86.2438	1.12613	75.334	1.11388	129.745	1.11307	121.57
1.13728	113.272	1.13759	80.1898	1.13642	77.1736	1.14681	59.2389	1.11388	28.0788	1.11344	134.049		1.13718	168.447	1.13774	103.157	1.13629	77.7788	1.12664	67.9377	1.11388	146.757	1.11395	121.666
1.13786	106.898	1.13808	87.3935	1.13642	77.1736	1.14681	59.2389	1.11462	56.1949	1.11344	123.018		1.13755	168.503	1.13827	103.205	1.13629	77.7788	1.12664	67.9377	1.11462	139.994	1.11395	115.186
1.13786	113.33	1.13808	87.3935	1.13694	77.2085	1.14737	59.2675	1.11462	31.9833	1.11344	130.452		1.13812	175.217	1.13827	103.205	1.13712	77.8357	1.12741	67.9843	1.11462	191.317	1.11454	121.73
1.13825	113.369	1.13882	80.2764	1.13771	77.261	1.1482	59.3104	1.11511	48.1456	1.11431	134.154		1.13812	175.217	1.13906	103.276	1.13767	86.3911	1.12793	75.4545	1.11511	140.056	1.11454	121.73
1.13884	113.427	1.13931	87.4878	1.13771	77.261	1.1482	59.3104	1.11511	68.1814	1.11431	134.154		1.1385	181.907	1.13906	109.97	1.13767	86.3911	1.12793	75.4545	1.11511	105.741	1.11542	126.207
1.13922	107.025	1.13931	94.6645	1.13822	77.2959	1.14875	59.339	1.11585	56.257	1.11431	134.154		1.13906	181.997	1.13958	110.021	1.1385	86.4542	1.1287	75.5062	1.11585	143.455	1.11542	126.207
1.13981	113.523	1.14005	87.5444	1.13822	77.2959	1.14875	59.339	1.11585	72.416	1.11562	115.81		1.13944	175.42	1.14037	110.097	1.1385	86.4542	1.1287	75.5062	1.11634	136.903	1.11601	139.42
1.14019	119.701	1.14054	94.7666	1.139	86.5253	1.14958	66.4273	1.11634	64.3649	1.11562	137.915		1.14	188.788	1.14037	110.097	1.13906	86.4963	1.12922	75.5406	1.11634	147.081	1.11601	128.383
1.14019	113.562	1.14054	94.7666	1.13951	86.5644	1.15014	66.4593	1.11708	64.4076	1.11562	148.968		1.14038	182.208	1.1409	116.853	1.13906	77.9685	1.12922	68.0929	1.11708	143.614	1.11689	135.144
1.14078	119.762	1.14128	94.8279	1.13951	86.5644	1.15014	66.4593	1.11708	60.2136	1.11562	130.707		1.14095	182.298	1.1409	110.148	1.13989	86.5594	1.12999	75.5923	1.11708	150.489	1.11689	135.144
1.14116	119.802	1.14177	87.6765	1.14028	86.6231	1.15097	66.5073	1.11757	64.436	1.11649	141.87		1.14095	188.944	1.14169	110.225	1.14044	86.6014	1.1305	75.6267	1.11757	164.312	1.11689	139.53
1.14175	119.864	1.14177	87.6765	1.1408	86.6622	1.15152	66.5393	1.11757	40.1601	1.11649	145.477		1.14132	189.007	1.14222	116.988	1.14044	95.5462	1.1305	83.4379	1.11757	178.068	1.11747	135.215
1.14214	119.904	1.14251	87.7331	1.1408	68.2793	1.15152	52.4249	1.11831	68.3773	1.11649	152.932		1.14189	202.404	1.14222	110.275	1.14127	78.1201	1.13127	68.2171	1.11831	167.989	1.11747	143.991
1.14272	126.425	1.14251	80.5362	1.14157	77.5232	1.15236	59.5251	1.11831	80.6732	1.1178	142.037		1.14227	195.817	1.14301	110.352	1.14127	78.1201	1.13127	68.2171	1.11831	150.655	1.11835	139.713
1.14272	119.966	1.143	80.5709	1.14157	77.5232	1.15236	59.5251	1.11881	72.6079	1.1178	149.259		1.14283	202.571	1.14301	110.352	1.14183	86.7066	1.13179	75.7128	1.11881	171.379	1.11835	135.322
1.14311	132.93	1.14373	87.8274	1.14209	86.7599	1.15291	66.6194	1.11881	72.6079	1.1178	142.037		1.14321	202.638	1.14353	117.123	1.14266	86.7697	1.13256	75.7644	1.11881	168.063	1.11894	135.393
1.14369	120.067	1.14373	87.8274	1.14286	77.6106	1.15374	59.5966	1.11955	64.5497	1.11867	171.782		1.14377	202.738	1.14432	110.479	1.14266	86.7697	1.13256	75.7644	1.11955	171.492	1.11894	135.393
1.14408	139.51	1.14423	80.6575	1.14286	86.8186	1.15374	66.6674	1.12004	76.5926	1.11867	153.23		1.14377	202.738	1.14432	103.754	1.14321	86.8118	1.13308	75.7989	1.12004	192.248	1.11982	135.499
1.14466	126.64	1.14496	87.9218	1.14337	77.6455	1.15429	59.6252	1.12004	64.5781	1.11867	153.23		1.14415	209.787	1.14485	117.258	1.14321	104.337	1.13308	91.101	1.12004	178.461	1.11982	139.897
1.14466	133.111	1.14496	87.9218	1.14414	86.9164	1.15512	66.7474	1.12004	72.6879	1.11867	164.313		1.14471	209.891	1.14564	117.339	1.14404	78.3097	1.13385	68.3723	1.12078	157.885	1.11982	131.102
1.14505	139.629	1.14545	80.7441	1.14414	77.698	1.15512	59.6681	1.12078	60.4129	1.11998	157.028		1.14509	216.63	1.14564	110.606	1.14404	95.8479	1.13385	83.6849	1.12078	181.9	1.12041	144.369
1.14563	139.7	1.14619	95.2362	1.14466	86.9555	1.15568	66.7794	1.12127	60.4394	1.11998	153.41		1.14566	223.411	1.14617	117.392	1.1446	86.9169	1.13436	75.885	1.12127	178.657	1.12041	128.89
1.14602	146.226	1.14619	88.0161	1.14466	77.7329	1.15568	59.6968	1.12127	68.5582	1.11998	145.932		1.14603	230.16	1.14617	117.392	1.14543	95.9639	1.13514	83.7799	1.12127	192.459	1.12129	148.723
1.1466	152.781	1.14668	95.277	1.14543	87.0141	1.15651	66.8274	1.12201	80.94	1.12085	138.562		1.14603	230.16	1.14696	117.473	1.14543	86.9801	1.13514	75.9366	1.12201	189.005	1.12129	137.797
1.14699	152.833	1.14742	88.1104	1.14595	87.0532	1.15706	66.8595	1.12201	72.8159	1.12085	149.667		1.1466	230.274	1.14749	117.527	1.14598	96.0103	1.13565	83.8179	1.12201	185.68	1.12188	148.801
1.14699	146.349	1.14742	95.3382	1.14595	87.0532	1.15706	66.8595	1.1225	88.8021	1.12085	138.562		1.14698	237.031	1.14749	117.527	1.14598	104.59	1.13565	91.308	1.1225	202.905	1.12188	151.085
1.14757	159.398	1.14791	102.61	1.14672	87.1119	1.15789	66.9075	1.1225	60.5059	1.12216	161.201		1.14754	230.463	1.14827	124.035	1.14681	96.0799	1.13642	83.8748	1.1225	223.631	1.12276	155.612
1.14796	152.963	1.14865	95.4403	1.14723	96.3943	1.15845	74.0391	1.12324	81.0289	1.12216	157.334		1.14792	243.913	1.14827	124.035	1.14681	104.666	1.13642	91.3701	1.12324	209.952	1.12276	151.204
1.14854	159.533	1.14865	109.911	1.14723	96.3943	1.15845	74.0391	1.12324	109.344	1.12216	149.842		1.14848	237.343	1.1488	137.594	1.14737	113.306	1.13694	98.91	1.12324	196.126	1.12276	157.735
1.14893	159.587	1.14914	109.958	1.148	105.709	1.15928	81.197	1.12374	97.0362	1.12304	157.456		1.14886	257.498	1.14959	130.933	1.1482	104.792	1.13771	91.4735	1.12374	227.206	1.12335	157.818
1.14952	159.668	1.14988	102.786	1.148	105.709	1.15928	81.197	1.12374	88.8996	1.12304	172.452		1.14886	250.805	1.14959	130.933	1.1482	113.388	1.13771	98.9772	1.12448	203.262	1.12335	181.997
1.14952	159.668	1.14988	102.786	1.14852	105.756	1.15983	81.2358	1.12448	76.896	1.12304	161.326		1.14942	257.624	1.15012	137.752	1.14875	113.443	1.13822	99.022	1.12448	227.356	1.12423	160.23
1.1499	172.722	1.15037	102.83	1.14929	96.5673	1.16067	74.1808	1.12497	93.2207	1.12304	164.954		1.1498	257.709	1.15012	130.993	1.14875	113.443	1.13822	99.022	1.12497	227.456	1.12423	175.6
1.15048	153.299	1.15111	110.147	1.14929	105.827	1.16067	81.294	1.12497	81.1533	1.12435	168.778		1.15037	251.134	1.15091	144.61	1.14958	113.525	1.139	99.0892	1.12497	234.379	1.12482	160.314
1.15087	172.868	1.15111	95.6445	1.14981	96.6106	1.16122	74.2162	1.12571	85.1312	1.12435	168.778		1.15074	257.92	1.15143	131.143	1.14958	113.525	1.139	99.0892	1.12571	220.677	1.12482	166.858
1.15146	159.937	1.1516	117.448	1.14981	115.139	1.16122	88.4494	1.12571	68.8294	1.12435	161.514		1.15131	258.047	1.15143	137.91	1.15014	122.191	1.13951	106.65	1.12571	241.462	1.1257	173.537
1.15146	166.446	1.1516	110.194	1.15058	105.946	1.16205	81.391	1.1262	85.1684	1.12522	180.057		1.15169	258.131	1.15223	144.775	1.15097	122.279	1.14028	106.722	1.1262	217.436	1.1257	171.409
1.15185	166.503	1.15233	103.005	1.15109	115.267	1.1626	88.5549	1.1262	109.632	1.12522	176.422		1.15169	264.84	1.15223	138.004	1.15097	122.279	1.14028	106.722	1.1262	217.436	1.12628	167.075
1.15243	166.587	1.15283	103.049	1.15109	115.267	1.1626	88.5549	1.12694	81.2956	1.12522	176.422		1.15225	264.97	1.15275	144.842	1.15152	122.338	1.1408	106.77	1.12694	234.79	1.12628	178.05
1.15282	166.643	1.15283	117.573	1.15187	106.064	1.16343	81.488	1.12694	93.3841	1.12653	184.148		1.15263	272.091	1.15354	144.941	1.15152	122.338	1.1408	106.77	1.12694	238.386	1.12717	162.78
1.1534	179.767	1.15356	110.382	1.15238	115.396	1.16399	88.6604	1.12743	105.519	1.12653	172.988		1.15319	272.224	1.15354	144.941	1.15236	122.426	1.14157	106.842	1.12743	248.77	1.12717	171.632
1.15379	173.306	1.15405	110.429	1.15238	115.396	1.16399	88.6604	1.12817	105.588	1.12653	157.945		1.15357	279.033	1.15407	145.007	1.15291	131.117	1.14209	114.423	1.12817	259.22	1.12717	156.223
1.15379	173.306	1.15405	103.159	1.15315	106.183	1.16482	81.585	1.12817	105.588	1.12653	187.788		1.15414	285.893	1.15486	138.32	1.15291	122.485	1.14209	106.89	1.12817	259.22	1.12775	162.865
1.15437	179.919	1.15479	103.225	1.15315	106.183	1.16482	81.585	1.12817	121.925	1.1274	199.102		1.15414	279.17	1.15486	145.106	1.15374	122.573	1.14286	106.963	1.12867	245.698	1.12775	180.578
1.15476	186.507	1.15528	103.269	1.15367	106.23	1.16537	81.6238	1.12867	118.044	1.1274	195.46		1.15451	292.712	1.15539	138.383	1.15374	131.211	1.14286	114.5	1.12867	255.989	1.12863	180.719
1.15534	186.601	1.15528	103.269	1.15444	115.603	1.1662	88.8292	1.12941	122.059	1.1274	199.102		1.15508	292.855	1.15539	145.173	1.15429	122.632	1.14337	107.011	1.12941	270.058	1.12863	176.288
1.15573	186.664	1.15602	110.617	1.15444	115.603	1.1662	88.8292	1.12941	105.703	1.12871	195.687		1.15545	292.95	1.15618	145.272	1.15429	131.274	1.14337	114.552	1.12941	273.405	1.12922	189.682
1.15631	192.983	1.15651	103.379	1.15495	124.96	1.16676	96.022	1.1299	109.992	1.12871	195.687		1.15602	293.094	1.1567	145.338	1.15512	131.369	1.14414	114.629	1.1299	273.525	1.12922	182.948
1.15631	192.983	1.15651	103.379	1.15573	125.043	1.16759	96.0904	1.1299	93.6292	1.12871	195.687		1.1564	306.662	1.1567	152.136	1.15568	131.431	1.14466	114.681	1.1299	277.13	1.1301	191.966
1.1567	199.587	1.15725	110.734	1.15573	115.731	1.16759	88.9347	1.13064	114.005	1.12958	195.838		1.15696	306.812	1.15749	152.239	1.15568	122.779	1.14466	107.131	1.13064	284.27	1.1301	191.966
1.15728	199.687	1.15774	103.489	1.15624	115.783	1.16814	88.9769	1.13064	85.504	1.12958	188.297		1.15696	313.551	1.15749	152.239	1.15651	140.185	1.14543	122.313	1.13064	315.455	1.13069	207.523
1.15767	206.298	1.15774	110.781	1.15624	115.783	1.16814	88.9769	1.13113	114.055	1.12958	195.838		1.15734	313.653	1.15802	152.309	1.15651	131.526	1.14543	114.758	1.13113	277.433	1.13069	200.946
1.15825	206.402	1.15848	118.149	1.15701	134.505	1.16898	103.368	1.13113	134.379	1.13089	177.311		1.1579	327.297	1.15881	152.413	1.15706	140.252	1.14595	122.368	1.13113	246.234	1.13069	194.204
1.15825	206.402	1.15897	118.199	1.15753	125.238	1.16953	96.2499	1.13187	114.13	1.13089	203.616		1.15828	313.909	1.15881	159.223	1.15706	140.252	1.14595	122.368	1.13187	274.002	1.13157	203.242
1.15864	206.471	1.15897	110.899	1.15753	134.564	1.16953	103.418	1.13187	138.716	1.13089	192.168		1.15885	327.563	1.15934	152.482	1.15789	140.352	1.14672	122.45	1.13236	295.029	1.13157	203.242
1.15922	213.128	1.1597	118.275	1.1583	125.322	1.17036	96.3183	1.13236	142.724	1.13089	199.719		1.15922	327.67	1.15934	152.482	1.15845	149.093	1.14723	130.072	1.13236	315.937	1.13216	205.652
1.15961	206.644	1.1602	118.325	1.15882	134.714	1.17091	103.54	1.1331	130.663	1.13176	226.197		1.15979	334.907	1.16013	166.221	1.15845	140.419	1.14723	122.505	1.1331	309.169	1.13216	214.544
1.16019	213.307	1.1602	118.325	1.15882	134.714	1.17091	103.54	1.1331	134.613	1.13176	211.085		1.15979	334.907	1.16065	159.476	1.15928	157.879	1.148	137.731	1.1331	312.527	1.13304	214.711
1.16058	219.939	1.16093	125.713	1.15959	134.804	1.17175	103.614	1.1336	122.511	1.13176	211.085		1.16017	335.016	1.16065	159.476	1.15928	157.879	1.148	137.731	1.1336	326.616	1.13304	205.812
1.16058	219.939	1.16093	125.713	1.15959	144.147	1.17175	110.795	1.1336	110.352	1.13307	218.894		1.16073	341.941	1.16144	173.235	1.15983	157.954	1.14852	137.793	1.1336	336.952	1.13363	212.514
1.16117	226.613	1.16142	125.766	1.1601	144.211	1.1723	110.847	1.13434	151.186	1.13307	218.894		1.16111	342.052	1.16144	166.41	1.16067	158.067	1.14929	137.885	1.13434	337.172	1.13363	212.514
1.16155	220.123	1.16216	125.846	1.16088	134.953	1.17313	103.736	1.13434	151.186	1.13307	230.119		1.16167	348.985	1.16197	173.314	1.16067	158.067	1.14929	137.885	1.13434	316.487	1.13363	230.32
1.16214	226.803	1.16216	133.167	1.16088	153.66	1.17313	118.115	1.13483	151.252	1.13394	219.063		1.16205	355.868	1.16276	173.432	1.16122	158.143	1.14981	137.947	1.13483	344.303	1.13451	219.279
1.16252	226.878	1.16265	140.895	1.16139	144.371	1.17368	110.978	1.13483	143.035	1.13394	226.633		1.16205	355.868	1.16276	180.265	1.16122	175.944	1.14981	153.475	1.13483	340.94	1.13451	217.134
1.16311	233.567	1.16339	133.307	1.16216	153.83	1.17451	118.255	1.13557	134.906	1.13394	230.297		1.16261	362.813	1.16329	173.51	1.16205	158.256	1.15058	138.04	1.13557	355.14	1.13509	223.85
1.16311	233.567	1.16339	133.307	1.16216	144.467	1.17451	111.056	1.13606	131.004	1.13525	234.23		1.16299	362.931	1.16408	173.628	1.16205	167.37	1.15058	145.99	1.13606	365.653	1.13509	215.1
1.16349	233.645	1.16388	133.364	1.16268	153.898	1.17507	118.31	1.13606	139.23	1.13525	230.562		1.16356	363.107	1.16408	180.469	1.1626	167.45	1.15109	146.055	1.13606	358.661	1.13598	228.484
1.16408	233.762	1.16462	141.133	1.16268	153.898	1.17507	118.31	1.13606	163.907	1.13525	230.562		1.16393	370.005	1.1646	173.707	1.16343	176.28	1.15187	153.75	1.1368	341.533	1.13598	228.484
1.16447	233.84	1.16462	126.112	1.16345	163.374	1.1759	125.601	1.1368	155.782	1.13525	256.968		1.1645	363.401	1.1646	173.707	1.16343	167.57	1.15187	146.153	1.1368	362.263	1.13656	226.453
1.16505	233.957	1.16511	133.504	1.16396	154.069	1.17645	118.45	1.13729	155.85	1.13613	227.069		1.16488	377.09	1.16539	180.673	1.16399	176.364	1.15238	153.819	1.13729	359.05	1.13656	228.602
1.16505	247.129	1.16585	141.282	1.16396	163.447	1.17645	125.66	1.13729	159.815	1.13613	230.74		1.16488	377.09	1.16592	180.755	1.16399	185.078	1.15238	161.419	1.13729	373.049	1.13745	226.629
1.16544	247.211	1.16585	141.282	1.16474	163.555	1.17728	125.749	1.13803	164.191	1.13613	230.74		1.16544	384.062	1.16592	187.607	1.16482	185.21	1.15315	161.527	1.13803	369.66	1.13745	231.095
1.16602	253.926	1.16634	133.645	1.16474	163.555	1.17728	125.749	1.13803	168.159	1.13743	223.411		1.16582	391.301	1.16671	174.021	1.16482	167.769	1.15315	146.316	1.13803	369.66	1.13745	231.095
1.16641	247.417	1.16708	133.73	1.16525	144.851	1.17784	111.371	1.13853	172.201	1.13743	238.6		1.16638	377.578	1.16671	174.021	1.16537	176.574	1.15367	153.99	1.13853	376.827	1.13803	242.304
1.16699	254.137	1.16708	133.73	1.16602	163.736	1.17867	125.897	1.13853	147.775	1.13743	234.68		1.16676	391.617	1.16724	187.818	1.1662	176.7	1.15444	154.094	1.13853	397.848	1.13803	248.924
1.16738	254.222	1.16757	133.786	1.16602	154.341	1.17867	118.673	1.13926	164.369	1.13831	231.183		1.16733	398.607	1.16803	174.217	1.1662	185.431	1.15444	161.708	1.13926	384.083	1.13891	246.963
1.16738	254.222	1.1683	141.58	1.16654	163.808	1.17922	125.956	1.13926	201.337	1.13831	227.505		1.1677	398.736	1.16803	187.946	1.16676	176.784	1.15495	154.162	1.13926	359.672	1.13891	233.547
1.16796	267.554	1.1683	141.58	1.16731	154.512	1.18006	118.812	1.13976	193.172	1.13831	246.137		1.1677	398.736	1.16855	188.03	1.16676	185.519	1.15495	161.78	1.13976	398.279	1.1395	256.04
1.16835	261.038	1.1688	133.927	1.16731	163.917	1.18006	126.044	1.13976	197.145	1.13831	234.86		1.16827	412.54	1.16855	181.163	1.16759	185.651	1.15573	161.888	1.1405	381.119	1.1395	258.194
1.16893	267.776	1.1688	141.64	1.16782	154.58	1.18061	118.868	1.1405	176.781	1.13962	250.347		1.16864	419.48	1.16934	188.157	1.16814	185.739	1.15624	161.96	1.1405	398.537	1.14038	258.394
1.16932	274.16	1.16953	141.729	1.16782	172.95	1.18061	132.995	1.14099	185.119	1.13962	250.347		1.16921	426.494	1.16987	188.242	1.16814	194.484	1.15624	169.586	1.14099	395.329	1.14038	258.394
1.1699	280.91	1.17003	141.789	1.1686	173.064	1.18144	133.088	1.14099	180.835	1.13962	254.029		1.16959	433.445	1.16987	188.242	1.16898	185.871	1.15701	162.068	1.14099	405.732	1.14097	267.487
1.1699	280.91	1.17003	149.159	1.16911	164.17	1.18199	126.252	1.14173	185.239	1.14049	265.522		1.17015	440.471	1.17066	195.249	1.16898	203.375	1.15701	177.33	1.14173	402.351	1.14097	269.644
1.17029	281.003	1.17076	149.253	1.16911	173.141	1.18199	133.151	1.14173	168.705	1.14049	273.137		1.17053	440.613	1.17066	195.249	1.16953	185.959	1.15753	162.14	1.14173	420.048	1.14185	274.336
1.17087	287.762	1.17125	149.315	1.16988	173.255	1.18283	133.244	1.14222	189.301	1.14049	265.522		1.17053	447.431	1.17119	202.219	1.16953	194.715	1.15753	169.775	1.14222	402.525	1.14185	272.178
1.17126	287.858	1.17125	149.315	1.1704	173.331	1.18338	133.307	1.14222	210.13	1.1418	262.138		1.17109	454.794	1.17198	195.469	1.17036	194.853	1.1583	169.888	1.14222	395.755	1.14185	278.82
1.17185	294.625	1.17199	156.792	1.1704	182.761	1.18338	140.559	1.14296	201.99	1.1418	265.827		1.17147	454.94	1.17198	202.356	1.17091	203.712	1.15882	177.606	1.14296	416.854	1.14244	281.289
1.17223	301.349	1.17248	156.858	1.17117	182.882	1.18421	140.658	1.14296	210.266	1.1418	277.139		1.17204	468.815	1.1725	215.899	1.17091	212.478	1.15882	185.249	1.14296	413.467	1.14244	285.776
1.17223	301.349	1.17248	164.243	1.17117	192.318	1.18421	147.915	1.14346	206.064	1.1418	284.762		1.17241	468.966	1.1725	215.899	1.17175	221.402	1.15959	193.021	1.14346	409.997	1.14332	277.017
1.17282	308.129	1.17322	164.347	1.17169	192.403	1.18477	147.984	1.1442	222.767	1.14267	269.968		1.17298	476.024	1.17329	216.045	1.17175	230.174	1.15959	200.669	1.1442	427.997	1.14332	285.996
1.1732	301.599	1.17371	164.415	1.17246	201.976	1.1856	155.354	1.1442	214.482	1.14267	284.98		1.17298	476.024	1.17382	209.244	1.1723	230.283	1.1601	200.758	1.1442	417.304	1.14391	292.797
1.17379	308.384	1.17371	164.415	1.17246	201.976	1.1856	155.354	1.1442	222.767	1.14267	296.3		1.17336	483.012	1.17382	216.142	1.1723	230.283	1.1601	200.758	1.14469	407.047	1.14391	290.468
1.17417	315.123	1.17445	164.519	1.17297	202.065	1.18615	155.427	1.14469	222.863	1.14398	289.002		1.17392	490.084	1.17461	216.287	1.17313	230.446	1.16088	200.891	1.14469	431.574	1.14479	293.023
1.17417	315.123	1.17494	164.588	1.17375	202.197	1.18698	155.536	1.14543	227	1.14398	292.944		1.1743	490.241	1.17514	216.384	1.17368	230.555	1.16139	200.981	1.14543	435.508	1.14479	299.683
1.17476	321.921	1.17494	164.588	1.17375	202.197	1.18698	155.536	1.14543	218.706	1.14398	285.306		1.17486	497.321	1.17514	223.29	1.17368	239.342	1.16139	208.64	1.14543	445.952	1.14479	286.363
1.17515	322.027	1.17568	172.097	1.17426	211.747	1.18754	162.886	1.14592	239.697	1.14485	289.222		1.17524	497.48	1.17593	223.44	1.17451	239.512	1.16216	208.779	1.14592	446.144	1.14537	306.666
1.17573	315.54	1.17617	172.168	1.17426	211.747	1.18754	162.886	1.14592	223.103	1.14485	289.222		1.17581	504.569	1.17593	223.44	1.17451	248.724	1.16216	216.809	1.14592	442.487	1.14537	290.841
1.17612	322.293	1.17617	172.168	1.17503	211.887	1.18837	163	1.14666	239.852	1.14485	285.524		1.17581	504.569	1.17646	230.454	1.17507	248.841	1.16268	216.905	1.14666	442.772	1.14626	313.57
1.1767	329.104	1.1769	172.276	1.17555	211.979	1.18892	163.076	1.14666	227.244	1.14616	274.495		1.17618	518.76	1.17725	216.772	1.17507	248.841	1.16268	216.905	1.14666	478.058	1.14626	300.067
1.1767	329.104	1.1774	172.348	1.17555	221.451	1.18892	170.363	1.14715	243.954	1.14616	304.857		1.17675	519.009	1.17725	230.609	1.1759	249.017	1.16345	217.049	1.14715	453.684	1.14684	322.737
1.17709	335.867	1.1774	179.765	1.17632	221.596	1.18975	170.482	1.14715	264.565	1.14616	289.553		1.17712	519.176	1.17777	230.712	1.17645	249.134	1.16396	217.145	1.14715	422.043	1.14684	324.906
1.17767	329.376	1.17813	179.877	1.17683	221.693	1.1903	170.561	1.14789	248.421	1.14703	308.795		1.17769	526.285	1.17777	230.712	1.17645	257.942	1.16396	224.822	1.14789	461.041	1.14772	334.169
1.17806	342.804	1.17813	172.456	1.17683	221.693	1.1903	170.561	1.14789	260.734	1.14703	308.795		1.17807	533.316	1.17856	230.867	1.17728	249.31	1.16474	217.289	1.14839	454.171	1.14772	327.492
1.17864	342.973	1.17862	172.528	1.17761	221.839	1.19114	170.68	1.14839	248.528	1.14703	293.726		1.17863	540.438	1.17909	230.97	1.17728	249.31	1.16474	217.289	1.14839	457.574	1.14772	331.999
1.17903	343.086	1.17936	180.065	1.17761	212.351	1.19114	163.38	1.14912	273.341	1.14703	282.362		1.17863	540.438	1.17909	230.97	1.17784	249.428	1.16525	217.385	1.14912	468.608	1.14831	336.678
1.17903	343.086	1.17936	180.065	1.17812	221.936	1.19169	170.76	1.14912	261.014	1.14834	320.524		1.17901	554.347	1.17988	231.125	1.17867	258.428	1.16602	225.22	1.14912	468.608	1.14831	354.547
1.17961	356.274	1.17985	180.14	1.17889	212.583	1.19252	163.57	1.14962	269.45	1.14834	320.524		1.17957	554.612	1.17988	231.125	1.17867	267.252	1.16602	232.91	1.14962	468.809	1.14919	343.621
1.18	349.721	1.18059	180.253	1.17889	222.081	1.19252	170.879	1.14962	256.81	1.14834	316.814		1.17995	568.537	1.18041	238.165	1.17922	258.549	1.16654	225.319	1.14962	472.216	1.14919	357.159
1.18058	356.568	1.18059	180.253	1.17941	212.675	1.19308	163.646	1.15036	286.282	1.14922	336.113		1.18052	561.932	1.1812	238.324	1.17922	267.378	1.16654	233.013	1.15036	472.52	1.14978	350.486
1.18097	363.361	1.18108	187.768	1.18018	231.832	1.19391	178.394	1.15036	290.293	1.14922	332.153		1.18089	576.197	1.1812	245.266	1.18006	267.566	1.16731	233.167	1.15036	479.6	1.14978	352.827
1.18097	370.037	1.18182	180.44	1.18018	222.323	1.19391	171.077	1.15085	286.405	1.14922	328.44		1.18089	583.076	1.18172	245.375	1.18006	267.566	1.16731	233.167	1.15085	490.298	1.15066	355.272
1.18155	383.578	1.18182	187.885	1.1807	231.933	1.19446	178.477	1.15085	278.072	1.15052	343.929		1.18146	590.238	1.18172	245.375	1.18061	276.531	1.16782	240.972	1.15085	508.137	1.15066	353.097
1.18194	390.385	1.18231	187.963	1.1807	231.933	1.19446	178.477	1.15159	290.603	1.15052	343.929		1.18183	604.195	1.18251	252.488	1.18144	285.57	1.1686	248.839	1.15159	497.701	1.15125	359.974
1.18252	377.208	1.18305	188.08	1.18147	251.123	1.19529	193.252	1.15208	299.07	1.15052	343.929		1.1824	597.596	1.18304	245.649	1.18144	276.725	1.1686	241.132	1.15208	508.681	1.15125	366.671
1.18291	384.019	1.18305	188.08	1.18198	232.186	1.19585	178.684	1.15208	303.086	1.15052	370.69		1.18278	611.567	1.18304	252.601	1.18199	294.554	1.16911	256.66	1.15208	505.005	1.15213	353.548
1.18349	390.898	1.18354	188.158	1.18198	251.233	1.19585	193.341	1.15208	303.086	1.1514	340.471		1.18334	611.859	1.18383	252.769	1.18199	285.704	1.16911	248.949	1.15282	491.139	1.15213	373.822
1.18349	384.208	1.18427	203.195	1.18275	251.397	1.19668	193.476	1.15282	315.956	1.1514	340.471		1.18372	625.845	1.18436	252.882	1.18283	294.761	1.16988	256.829	1.15282	512.424	1.15213	362.428
1.18388	397.719	1.18427	195.735	1.18275	251.397	1.19668	193.476	1.15332	316.091	1.1514	348.158		1.18372	625.845	1.18436	259.842	1.18283	294.761	1.16988	256.829	1.15332	509.225	1.15272	383.065
1.18447	404.611	1.18477	203.28	1.18327	261.04	1.19723	200.903	1.15332	291.039	1.15271	363.697		1.18429	633.042	1.18515	266.98	1.18338	312.618	1.1704	272.381	1.15332	502.127	1.15272	389.771
1.18485	411.441	1.1855	203.406	1.18404	270.75	1.19806	208.385	1.15406	311.961	1.15271	352.277		1.18466	647.374	1.18515	273.945	1.18421	312.838	1.17117	272.56	1.15406	520.074	1.1536	392.25
1.18544	404.942	1.1855	211.229	1.18404	270.75	1.19806	208.385	1.15406	295.558	1.15271	344.582		1.18523	647.683	1.18567	274.067	1.18421	321.703	1.17117	280.285	1.15406	516.391	1.1536	385.539
1.18582	418.481	1.18599	211.317	1.18456	270.868	1.19861	208.481	1.15455	324.789	1.15358	344.842		1.1856	647.889	1.18646	267.277	1.18477	312.984	1.17169	272.68	1.15455	530.823	1.15419	403.864
1.18582	418.481	1.18673	211.448	1.18533	271.044	1.19945	208.625	1.15455	287.325	1.15358	352.544		1.18617	662.017	1.18646	274.249	1.18477	321.854	1.17169	280.408	1.15455	555.562	1.15419	394.8
1.18641	425.394	1.18673	226.399	1.18533	280.595	1.19945	215.976	1.15529	329.024	1.15358	360.246		1.18655	662.228	1.18699	281.346	1.1856	322.08	1.17246	280.593	1.15529	531.163	1.15507	406.356
1.1868	425.533	1.18722	219.014	1.18584	261.608	1.2	201.368	1.15529	349.782	1.15358	352.544		1.18655	676.052	1.18699	274.371	1.18615	331.533	1.17297	288.821	1.15529	510.096	1.15507	415.427
1.18738	432.134	1.18722	211.536	1.18584	280.716	1.2	216.076	1.15578	333.504	1.15489	360.655		1.18711	683.289	1.18778	274.554	1.18615	331.533	1.17297	288.821	1.15578	535.078	1.15565	417.824
1.18777	432.276	1.18796	219.15	1.18661	280.899	1.20083	216.226	1.15578	345.902	1.15489	368.365		1.18749	676.588	1.18831	288.309	1.18698	340.652	1.17375	296.752	1.15652	535.421	1.15565	415.639
1.18777	432.276	1.18845	226.727	1.18713	299.695	1.20138	230.701	1.15652	342.091	1.15489	352.944		1.18805	690.752	1.18831	288.309	1.18698	340.652	1.17375	296.752	1.15652	560.202	1.15565	406.563
1.18835	439.205	1.18845	226.727	1.18713	290.13	1.20138	223.338	1.15701	346.271	1.15576	380.094		1.18843	690.971	1.1891	288.501	1.18754	340.811	1.17426	296.882	1.15701	560.44	1.15654	429.58
1.18874	446.069	1.18919	226.868	1.1879	290.319	1.20222	223.492	1.15701	333.86	1.15576	364.661		1.189	705.482	1.1891	288.501	1.18754	349.702	1.17426	304.627	1.15701	560.44	1.15654	425.038
1.18932	446.287	1.18968	226.962	1.18842	300.02	1.20277	230.966	1.15775	325.69	1.15576	383.827		1.189	705.482	1.18962	302.611	1.18837	349.947	1.17503	304.827	1.15775	571.355	1.15712	436.529
1.18971	446.433	1.18968	226.962	1.18842	300.02	1.20277	230.966	1.15775	329.726	1.15707	391.987		1.18937	712.634	1.19041	295.816	1.18892	359.011	1.17555	312.714	1.15775	575.049	1.15712	441.073
1.19029	453.38	1.19042	234.601	1.18919	300.215	1.2036	231.126	1.15824	342.602	1.15707	388		1.18994	726.836	1.19041	295.816	1.18892	359.011	1.17555	312.714	1.15824	571.598	1.158	445.956
1.19029	460.109	1.19091	227.196	1.18919	290.634	1.2036	223.75	1.15824	355.026	1.15707	384.262		1.19032	720.132	1.19094	295.947	1.18975	359.262	1.17632	312.92	1.15824	550.477	1.158	436.861
1.19068	466.99	1.19091	227.196	1.1897	290.76	1.20416	223.853	1.15898	350.901	1.15794	396.024		1.19088	741.286	1.19094	295.947	1.18975	359.262	1.17632	312.92	1.15898	575.662	1.15859	457.471
1.19126	467.218	1.19165	234.843	1.19048	300.54	1.20499	231.392	1.15898	342.82	1.15794	399.764		1.19126	741.52	1.19173	296.143	1.1903	359.429	1.17683	313.057	1.15898	557.697	1.15859	457.471
1.19165	474.107	1.19214	234.94	1.19048	300.54	1.20499	231.392	1.15948	355.404	1.15794	418.967		1.19182	755.757	1.19226	303.281	1.1903	368.341	1.17683	320.818	1.15948	579.342	1.15859	475.669
1.19223	474.339	1.19214	234.94	1.19099	300.67	1.20554	231.498	1.16022	334.784	1.15794	407.495		1.19182	763.031	1.19226	303.281	1.19114	377.515	1.17761	328.796	1.16022	583.414	1.15947	462.372
1.19262	481.235	1.19287	235.085	1.19176	310.467	1.20637	239.051	1.16022	364.031	1.15925	415.696		1.1922	763.272	1.19305	303.482	1.19169	377.691	1.17812	328.939	1.16022	590.29	1.15947	469.117
1.19262	487.977	1.19337	242.699	1.19176	320.069	1.20637	246.445	1.16022	393.278	1.15925	415.696		1.19276	777.53	1.19305	303.482	1.19169	377.691	1.17812	328.939	1.16071	579.958	1.16006	473.91
1.1932	501.705	1.19337	235.182	1.19228	320.207	1.20693	246.558	1.16071	368.232	1.15925	430.925		1.19314	784.726	1.19357	310.63	1.19252	377.954	1.17889	329.155	1.16071	587.102	1.16006	462.606
1.19359	501.868	1.1941	242.849	1.19228	320.207	1.20693	246.558	1.16145	376.877	1.16012	408.263		1.19371	799.005	1.19436	310.836	1.19252	395.811	1.17889	344.706	1.16145	608.92	1.16094	478.829
1.19417	515.293	1.1946	250.474	1.19305	330.027	1.20776	254.129	1.16145	389.335	1.16012	416.009		1.19408	806.213	1.19436	310.836	1.19308	395.995	1.17941	344.856	1.16145	630.1	1.16094	483.387
1.19456	515.461	1.1946	242.949	1.19356	330.17	1.20831	254.246	1.16194	389.5	1.16012	419.756		1.19465	813.554	1.19489	317.995	1.19391	396.27	1.18018	345.082	1.16194	619.773	1.16153	479.071
1.19456	522.213	1.19533	250.629	1.19356	339.786	1.20831	261.651	1.16194	385.45	1.16143	431.736		1.19465	820.513	1.19568	318.205	1.19391	414.573	1.18018	361.02	1.16194	630.368	1.16153	501.876
1.19515	529.224	1.19582	243.199	1.19434	340.006	1.20914	261.831	1.16268	373.223	1.16143	435.738		1.19503	828.065	1.19568	325.231	1.19446	405.823	1.1807	353.39	1.16268	630.769	1.16241	490.761
1.19553	536.154	1.19582	258.264	1.19485	349.779	1.20969	269.365	1.16268	368.858	1.16143	443.243		1.19559	835.421	1.19621	325.375	1.19446	423.708	1.1807	368.965	1.16268	659.392	1.16241	499.89
1.19612	543.177	1.19656	258.423	1.19485	349.779	1.20969	269.365	1.16318	369.014	1.1623	416.791		1.19597	849.618	1.19621	325.375	1.19529	415.054	1.18147	361.414	1.16318	645.354	1.16241	502.256
1.1965	543.353	1.19656	265.961	1.19562	350.005	1.21053	269.55	1.16318	402.703	1.1623	447.581		1.19653	850.02	1.197	339.658	1.19529	424.002	1.18147	369.206	1.16318	613.272	1.163	518.409
1.19709	550.385	1.19705	273.611	1.19562	369.272	1.21053	284.387	1.16391	386.104	1.1623	428.306		1.19691	864.232	1.19752	332.77	1.19585	442.105	1.18198	384.958	1.16391	652.928	1.163	525.175
1.19709	550.385	1.19779	266.234	1.19614	369.431	1.21108	284.518	1.16391	398.589	1.1623	413.036		1.19691	871.204	1.19752	339.808	1.19668	442.412	1.18275	385.21	1.16441	642.587	1.16388	536.913
1.19748	564.102	1.19779	273.779	1.19691	360.026	1.21191	277.286	1.16441	403.13	1.16361	448.085		1.19748	885.567	1.19831	347.074	1.19668	451.371	1.18275	393.011	1.16441	653.204	1.16388	523.372
1.19806	557.604	1.19828	273.891	1.19691	379.313	1.21191	292.14	1.16515	386.513	1.16361	455.603		1.19785	893.156	1.19831	347.074	1.19723	451.58	1.18327	393.182	1.16515	653.619	1.16446	544.128
1.19845	571.334	1.19902	281.972	1.19743	369.828	1.21246	284.843	1.16515	403.385	1.16361	448.085		1.19842	900.558	1.19884	361.317	1.19723	460.544	1.18327	400.986	1.16515	675.132	1.16446	550.902
1.19903	571.612	1.19902	281.972	1.1982	389.375	1.2133	299.91	1.16564	416.06	1.16448	471.494		1.19879	921.791	1.19963	354.505	1.19806	460.863	1.18404	401.248	1.16564	675.417	1.16535	560.471
1.19942	571.797	1.19951	282.088	1.1982	379.721	1.2133	292.474	1.16564	390.74	1.16448	471.494		1.19936	915.239	1.19963	361.555	1.19806	460.863	1.18404	401.248	1.16564	689.765	1.16535	553.691
1.19942	571.797	1.20025	282.261	1.19871	389.542	1.21385	300.047	1.16638	424.769	1.16448	467.732		1.19974	922.516	1.20016	368.767	1.19861	470.05	1.18456	409.235	1.16638	693.659	1.16593	574.488
1.2	578.858	1.20025	289.822	1.19871	389.542	1.21385	300.047	1.16638	424.769	1.16579	487.34		1.19974	936.493	1.20016	361.714	1.19945	470.376	1.18533	409.502	1.16638	697.381	1.16593	569.91
				1.19948	398.997	1.21468	307.342	1.16687	416.5	1.16579	491.357						1.19945	479.356	1.18533	417.319	1.16687	711.773	1.16681	574.922
				1.2	399.168	1.21524	307.482	1.16687	437.466	1.16579	487.34						1.2	488.989	1.18584	425.694	1.16687	722.679	1.16681	581.71
				1.2	408.837	1.21524	314.93	1.16761	429.602	1.16579	506.673						1.2	488.989	1.18584	425.694	1.16761	715.951	1.16681	577.128
								1.1681	446.385	1.16667	499.262										1.1681	748.471	1.1674	595.755
								1.1681	425.397	1.16667	522.63										1.1681	734.093	1.1674	604.753
								1.1681	429.783	1.16667	503.283										1.16884	723.9	1.16828	612.176
								1.16884	430.055	1.16798	511.394										1.16884	759.602	1.16828	614.385
								1.16934	438.39	1.16798	511.394										1.16934	763.654	1.16887	621.663
								1.16934	430.236	1.16798	507.621										1.16934	738.599	1.16887	621.663
								1.17008	438.667	1.16885	519.58										1.17008	771.338	1.16975	624.343
								1.17008	430.509	1.16885	519.58										1.17008	760.403	1.16975	631.148
								1.17057	464.279	1.16885	519.58										1.17057	778.868	1.16975	619.75
								1.17057	434.771	1.17016	524.194										1.17057	818.358	1.17034	645.252
								1.17131	473.053	1.17016	527.974										1.17131	793.51	1.17034	633.848
								1.17131	477.451	1.17016	531.754										1.17131	772.151	1.17122	659.534
								1.1718	473.252	1.17016	516.381										1.1718	808.268	1.17122	650.336
								1.1718	481.737	1.17103	551.57										1.17254	826.686	1.17181	673.669
								1.17254	477.953	1.17103	543.752										1.17254	855.552	1.17181	675.885
								1.17303	482.243	1.17103	532.151										1.17303	855.911	1.17269	690.207
								1.17303	482.243	1.17234	552.187										1.17303	859.387	1.17269	683.215
								1.17377	482.547	1.17234	544.36										1.17377	859.929	1.17269	690.207
								1.17377	478.455	1.17234	555.974										1.17377	881.601	1.17328	695.16
								1.17427	491.252	1.17321	572.054										1.17427	889.198	1.17328	718.025
								1.17427	491.252	1.17321	572.054										1.17427	871.265	1.17416	713.954
								1.17501	495.658	1.17321	575.844										1.17501	904.222	1.17416	723.175
								1.17501	483.054	1.17321	591.51										1.17501	896.99	1.17474	728.149
								1.1755	500.279	1.17452	595.964										1.1755	926.305	1.17474	732.762
								1.17624	483.561	1.17452	599.758										1.17624	934.127	1.17562	751.777
								1.17624	513.212	1.17452	603.806										1.17624	941.098	1.17562	744.767
								1.17624	542.862	1.17539	611.849										1.17673	938.005	1.17621	754.376
								1.17673	538.987	1.17539	608.051										1.17673	945.248	1.17621	768.232
								1.17747	534.905	1.17539	619.696										1.17747	978.318	1.17709	764.186
								1.17747	534.905	1.1767	620.386										1.17747	996.301	1.17709	784.899
								1.17796	543.659	1.1767	612.53										1.17796	1007.73	1.17709	773.43
								1.17796	543.659	1.1767	632.044										1.17796	1018.47	1.17768	803.617
								1.1787	539.891	1.17757	636.57										1.1787	1026.36	1.17768	812.866
								1.1787	522.822	1.17757	640.374										1.1787	1048.12	1.17856	820.502
								1.1792	540.116	1.17757	628.708										1.1792	1044.8	1.17856	813.474
								1.1792	569.842	1.17757	601.318										1.1792	1015.77	1.17915	834.63
								1.17994	561.656	1.17888	644.895										1.17994	1059.98	1.17915	830
								1.17994	570.199	1.17888	648.957										1.18043	1049.66	1.18003	851.557
								1.18043	566.322	1.17888	652.765										1.18043	1071.18	1.18003	863.055
								1.18117	566.677	1.17976	676.624										1.18117	1082.89	1.18062	881.857
								1.18117	579.347	1.17976	684.501										1.18117	1108.2	1.18062	879.625
								1.18166	605.257	1.17976	676.624										1.18166	1133.98	1.18062	868.121
								1.18166	575.153	1.18107	696.961										1.18166	1144.76	1.1815	896.433
								1.1824	614.197	1.18107	681.445										1.1824	1152.75	1.1815	882.515
								1.1824	622.441	1.18107	704.846										1.1824	1138.2	1.18209	906.162
								1.18289	618.577	1.18194	697.476										1.18289	1167.79	1.18209	920.087
								1.18289	622.701	1.18194	724.713										1.18289	1171.3	1.18297	932.3
								1.18363	636.104	1.18194	728.786										1.18363	1193.89	1.18297	929.891
								1.18413	640.497	1.18194	763.914										1.18413	1227.04	1.18355	946.705
								1.18413	640.497	1.18325	745.138										1.18413	1223.53	1.18355	953.59
								1.18413	644.943	1.18325	749.215										1.18487	1220.52	1.18355	969.77
								1.18487	640.897	1.18325	760.938										1.18487	1242.39	1.18443	961.19
								1.18536	666.912	1.18412	761.499										1.18536	1268.31	1.18443	972.904
								1.18536	666.912	1.18412	765.324										1.18536	1257.5	1.18502	987.174
								1.1861	671.463	1.18412	773.23										1.1861	1276.4	1.18502	987.174
								1.1861	663.193	1.18543	777.914										1.1861	1272.89	1.1859	1011.19
								1.18659	697.517	1.18543	789.658										1.18659	1302.36	1.1859	1011.19
								1.18659	650.422	1.18543	789.658										1.18659	1342.39	1.18649	1037.23
								1.18733	715.146	1.18543	781.999										1.18733	1332.4	1.18649	1044.13
								1.18733	719.285	1.1863	813.745										1.18733	1310.47	1.18737	1042.66
								1.18782	728.185	1.1863	806.08										1.18782	1347.57	1.18737	1065.8
								1.18782	736.785	1.1863	782.575										1.18856	1366.56	1.18737	1065.8
								1.18856	733.1	1.18761	830.501										1.18856	1388.51	1.18796	1087.23
								1.18906	758.914	1.18761	818.735										1.18906	1410.77	1.18796	1091.9
								1.18906	746.159	1.18761	834.337										1.18906	1407.24	1.18884	1113.63
								1.18979	751.09	1.18848	842.885										1.18979	1430.09	1.18884	1108.96
								1.18979	733.861	1.18848	858.499										1.18979	1444.46	1.18943	1142.2
								1.19029	764.17	1.18848	854.66										1.19029	1459.71	1.18943	1137.53
								1.19029	764.17	1.18848	870.273										1.19029	1438.01	1.19031	1161.57
								1.19103	781.892	1.18979	879.176										1.19103	1486.14	1.19031	1164
								1.19103	777.42	1.18979	890.963										1.19103	1475.28	1.1909	1180.85
								1.19152	794.997	1.18979	898.906										1.19152	1526.95	1.1909	1176.17
								1.19226	795.49	1.19066	915.208										1.19226	1539.04	1.19178	1198.02
								1.19226	825.545	1.19066	911.361										1.19226	1560.78	1.19178	1209.63
								1.19226	838.654	1.19066	911.361										1.19275	1550.55	1.19178	1216.73
								1.19275	847.637	1.19197	935.981										1.19275	1576.11	1.19236	1238.32
								1.19349	852.323	1.19197	947.79										1.19349	1602.66	1.19236	1249.94
								1.19349	856.484	1.19197	940.088										1.19349	1624.69	1.19324	1260.23
								1.19399	878.611	1.19284	960.301										1.19399	1643.6	1.19324	1269.6
								1.19399	869.966	1.19284	956.448										1.19399	1647.41	1.19383	1284.12
								1.19473	887.806	1.19284	956.448										1.19473	1666.68	1.19383	1286.55
								1.19473	857.369	1.19415	965.47										1.19473	1703.44	1.19471	1301.4
								1.19522	905.16	1.19415	973.186										1.19522	1707.69	1.19471	1313.21
								1.19522	926.956	1.19415	977.3										1.19522	1674.72	1.19471	1308.52
								1.19596	927.529	1.19415	957.497										1.19596	1738.19	1.1953	1346.54
								1.19596	927.529	1.19503	1001.69										1.19645	1738.9	1.1953	1339.59
								1.19645	927.911	1.19503	1005.55										1.19645	1771.9	1.19618	1371.02
								1.19719	949.995	1.19503	989.854										1.19719	1783.91	1.19618	1375.71
								1.19719	954.169	1.19633	1030.36										1.19719	1806.02	1.19677	1395.01
								1.19768	976.403	1.19633	1034.48										1.19768	1810.31	1.19677	1404.41
								1.19768	967.731	1.19633	1030.36										1.19768	1839.8	1.19765	1419.55
								1.19842	1002.72	1.19721	1042.97										1.19842	1851.86	1.19765	1433.49
								1.19842	1024.57	1.19721	1058.96										1.19842	1851.86	1.19765	1428.79
								1.19891	1020.49	1.19721	1090.67										1.19891	1896.89	1.19824	1471.83
								1.19891	1029.17	1.19721	1118.26										1.19891	1911.65	1.19824	1474.1
